# Supplementary material for: 2,2,6,6-Tetra­methyl-4-oxopiperidin-1-ium 4-chloro-3-nitro­benzoate
Source: Acta Crystallogr Sect E Struct Rep Online. 2011 Jul 6;67(Pt 8):o1920. doi: 10.1107/S1600536811025074 (PMC3212310; doi:10.1107/S1600536811025074)
Supplement: Supplementary file 1 [file e-67-o1920-sup1.cif]

##############################################################################
#                                                                            #
# This CIF contains the data in a paper accepted for publication in          #
# Acta Crystallographica Section E. It conforms to the requirements of       #
# Notes for Authors for Acta Crystallographica Section E, and has been       #
# peer reviewed under the auspices of the IUCr Commission on Journals.       #
#                                                                            #
# Full details of the Crystallographic Information File format               #
# are given in the paper "The Crystallographic Information File (CIF):       #
# a New Standard Archive File for Crystallography" by S. R. Hall, F. H.      #
# Allen and I. D. Brown [Acta Cryst. (1991), A47, 655-685].                  #
#                                                                            #
# The current version of the core CIF dictionary is obtainable from          #
# ftp://ftp.iucr.org/pub/cif_core.dic.                                       #
#                                                                            #
# Software is freely available for graphical display of the structure(s)     #
# in this CIF. For information consult the CIF software page                 #
# http://www.iucr.org/resources/cif/software.                                #
#                                                                            #
# This file may be used for bona fide research purposes within the           #
# scientific community so long as proper attribution is given to the journal # 
# article from which it was obtained.                                        #
#                                                                            #
##############################################################################
data_global
_audit_creation_method     'form.cif (version 2.0)'
_journal_data_validation_number     ?
_journal_date_recd_electronic     2011-06-08
_journal_date_accepted     2011-06-25
_journal_name_full     'Acta Crystallographica, Section E'
_journal_year     2011
_journal_volume     67
_journal_issue      8
_journal_page_first     o1920
_journal_page_last     o1920
_journal_paper_category     QO
_journal_coeditor_code     FF2016
_publ_contact_author_name     'Bohari M Yamin'
_publ_contact_author_address
;
      School of Chemical Sciences and Food Technology
      Universiti  Kebangsaan Malaysia
      UKM 43500 Bangi Selangor. Malaysia
;
_publ_contact_author_email     'bohari@ukm.my'
_publ_contact_author_fax     '6 03 89212410 '
_publ_contact_author_phone     '6 03 89213880'
_publ_section_title
;
2,2,6,6-Tetramethyl-4-oxopiperidin-1-ium 4-chloro-3-nitrobenzoate
;
loop_
    _publ_author_name
    _publ_author_footnote
    _publ_author_address
    'Yamin, Bohari M.' ?
;     School of Chemical Sciences and Food Technology
      Universiti  Kebangsaan Malaysia
      UKM 43500 Bangi Selangor
      Malaysia
;
    'Zulkifli, Norsakina Z.' ?
;     School of Chemical Sciences and Food Technology
      Universiti  Kebangsaan Malaysia
      UKM 43500 Bangi Selangor
      Malaysia
;
data_I
_audit_creation_method     SHELXL-97
_chemical_name_systematic
;
2,2,6,6-Tetramethyl-4-oxopiperidin-1-ium 4-chloro-3-nitrobenzoate
;
_chemical_name_common
;
;
_chemical_formula_moiety     'C9 H18 N O +, C7 H3 Cl N O4 -'
_chemical_formula_sum     'C16 H21 Cl N2 O5'
_chemical_formula_iupac     'C9 H18 N O +, C7 H3 Cl N O4 -'
_chemical_formula_weight     356.80
_chemical_melting_point_gt     447.3
_chemical_melting_point_lt     448.1
_symmetry_cell_setting     triclinic
_symmetry_space_group_name_H-M     'P -1'
_symmetry_space_group_name_Hall     '-P 1'
loop_
    _symmetry_equiv_pos_as_xyz
    'x, y, z'
    '-x, -y, -z'
_cell_length_a     7.9974(10)
_cell_length_b     10.3267(13)
_cell_length_c     11.9196(15)
_cell_angle_alpha     109.101(3)
_cell_angle_beta     96.785(3)
_cell_angle_gamma     104.720(3)
_cell_volume     877.58(19)
_cell_formula_units_Z     2
_cell_measurement_reflns_used     1985
_cell_measurement_theta_min     1.8
_cell_measurement_theta_max     26.0
_cell_measurement_temperature     298(2)
_exptl_crystal_description     'slab'
_exptl_crystal_colour     colourless
_exptl_crystal_size_max     0.40
_exptl_crystal_size_mid     0.14
_exptl_crystal_size_min     0.09
_exptl_crystal_density_diffrn     1.350
_exptl_crystal_density_meas     ?
_exptl_crystal_density_method     'not measured'
_exptl_crystal_F_000     376
_exptl_absorpt_coefficient_mu     0.245
_exptl_absorpt_correction_type     multi-scan
_exptl_absorpt_process_details     '(SADABS; Bruker, 2000)'
_exptl_absorpt_correction_T_min     0.9082
_exptl_absorpt_correction_T_max     0.9783
_exptl_special_details
;
;
_diffrn_ambient_temperature     298(2)
_diffrn_radiation_type     MoK\a
_diffrn_radiation_wavelength     0.71073
_diffrn_radiation_source     'fine-focus sealed tube'
_diffrn_radiation_monochromator     graphite
_diffrn_measurement_device_type
;
Bruker SMART APEX CCD area-detector
;
_diffrn_measurement_method     \w
_diffrn_detector_area_resol_mean     83.66
_diffrn_reflns_number     10082
_diffrn_reflns_av_R_equivalents     0.0302
_diffrn_reflns_av_sigmaI/netI     0.0381
_diffrn_reflns_theta_min     1.8
_diffrn_reflns_theta_max     26.0
_diffrn_reflns_theta_full     26.0
_diffrn_measured_fraction_theta_max     1.00
_diffrn_measured_fraction_theta_full     1.00
_diffrn_reflns_limit_h_min     -9
_diffrn_reflns_limit_h_max     9
_diffrn_reflns_limit_k_min     -12
_diffrn_reflns_limit_k_max     12
_diffrn_reflns_limit_l_min     -14
_diffrn_reflns_limit_l_max     14
_diffrn_standards_number     0
_diffrn_standards_interval_count     0
_diffrn_standards_interval_time     0
_diffrn_standards_decay_%     0
_refine_special_details
;
Refinement of <i>F</i>^2^ against ALL reflections. The weighted <i>R</i>-factor
<i>wR</i> and goodness of fit <i>S</i> are based on <i>F</i>^2^, conventional
<i>R</i>-factors <i>R</i> are based on <i>F</i>, with <i>F</i> set to zero for
negative <i>F</i>^2^. The threshold expression of <i>F</i>^2^ >
\s(<i>F</i>^2^) is used only for calculating <i>R</i>-factors(gt) <i>etc</i>.
and is not relevant to the choice of reflections for refinement.
<i>R</i>-factors based on <i>F</i>^2^ are statistically about twice as large
as those based on <i>F</i>, and <i>R</i>- factors based on ALL data will be
even larger.
;
_reflns_number_total     3431
_reflns_number_gt     2268
_reflns_threshold_expression     I>2\s(I)
_refine_ls_structure_factor_coef     Fsqd
_refine_ls_matrix_type     full
_refine_ls_R_factor_all     0.077
_refine_ls_R_factor_gt     0.047
_refine_ls_wR_factor_gt     0.111
_refine_ls_wR_factor_ref     0.126
_refine_ls_goodness_of_fit_ref     1.01
_refine_ls_restrained_S_all     1.01
_refine_ls_number_reflns     3431
_refine_ls_number_parameters     229
_refine_ls_number_restraints     2
_refine_ls_hydrogen_treatment     mixed
_refine_ls_weighting_scheme     calc
_refine_ls_weighting_details
         'calc w=1/[\s^2^(Fo^2^)+(0.0655P)^2^+0.0942P] where P=(Fo^2^+2Fc^2^)/3'
_atom_sites_solution_hydrogens     geom
_atom_sites_solution_primary     direct
_atom_sites_solution_secondary     difmap
_refine_ls_shift/su_max     ?
_refine_ls_shift/su_max_lt     0.001
_refine_ls_shift/su_mean     0.000
_refine_diff_density_max     0.25
_refine_diff_density_min     -0.18
_refine_ls_extinction_method     none
_refine_ls_extinction_coef     ?
loop_
    _atom_type_symbol
    _atom_type_description
    _atom_type_scat_dispersion_real
    _atom_type_scat_dispersion_imag
    _atom_type_scat_source
    'C' 'C' 0.0033 0.0016
                         'International Tables Vol C Tables 4.2.6.8 and 6.1.1.4'
    'H' 'H' 0.0000 0.0000
                         'International Tables Vol C Tables 4.2.6.8 and 6.1.1.4'
    'N' 'N' 0.0061 0.0033
                         'International Tables Vol C Tables 4.2.6.8 and 6.1.1.4'
    'O' 'O' 0.0106 0.0060
                         'International Tables Vol C Tables 4.2.6.8 and 6.1.1.4'
    'Cl' 'Cl' 0.1484 0.1585
                         'International Tables Vol C Tables 4.2.6.8 and 6.1.1.4'
_computing_data_collection     'SMART (Bruker, 2000)'
_computing_cell_refinement     'SAINT (Bruker, 2000)'
_computing_data_reduction     'SAINT (Bruker, 2000)'
_computing_structure_solution     'SHELXTL (Sheldrick, 2008)'
_computing_structure_refinement     'SHELXTL (Sheldrick, 2008)'
_computing_molecular_graphics     'SHELXTL (Sheldrick, 2008)'
_computing_publication_material
;
SHELXTL (Sheldrick, 2008), PARST (Nardelli, 1995) and PLATON
(Spek, 2009)
;
loop_
    _atom_site_type_symbol
    _atom_site_label
    _atom_site_fract_x
    _atom_site_fract_y
    _atom_site_fract_z
    _atom_site_U_iso_or_equiv
    _atom_site_adp_type
    _atom_site_calc_flag
    _atom_site_refinement_flags
    _atom_site_occupancy
    _atom_site_symmetry_multiplicity
    _atom_site_disorder_assembly
    _atom_site_disorder_group
    Cl Cl1 0.10661(8) 0.44819(7) 0.35541(6) 0.0712(2) Uani d . 1 1 . .
    O O1 0.1974(3) 0.1497(2) 0.57035(16) 0.0823(6) Uani d . 1 1 . .
    O O2 0.7048(2) 0.76828(18) 0.88016(14) 0.0742(5) Uani d . 1 1 . .
    O O3 0.7880(2) 0.93410(17) 0.80065(14) 0.0624(5) Uani d . 1 1 . .
    O O4 0.3749(3) 0.8614(2) 0.41307(17) 0.0802(6) Uani d . 1 1 . .
    O O5 0.3627(3) 0.6544(2) 0.28559(16) 0.0862(6) Uani d . 1 1 . .
    N N1 0.1289(2) 0.11990(18) 0.88732(15) 0.0386(4) Uani d D 1 1 . .
    H H1A 0.0241(16) 0.0568(17) 0.8704(17) 0.042(6) Uiso d D 1 1 . .
    H H1B 0.176(3) 0.151(2) 0.9662(10) 0.052(6) Uiso d D 1 1 . .
    N N2 0.3733(2) 0.7373(2) 0.38805(18) 0.0578(5) Uani d . 1 1 . .
    C C1 0.2358(3) 0.0336(2) 0.81718(18) 0.0452(5) Uani d . 1 1 . .
    C C2 0.0998(3) 0.2474(2) 0.86054(19) 0.0460(5) Uani d . 1 1 . .
    C C3 0.0313(3) 0.1960(3) 0.7231(2) 0.0561(6) Uani d . 1 1 . .
    H H3A -0.0898 0.1326 0.7014 0.067 Uiso calc R 1 1 . .
    H H3B 0.0300 0.2788 0.7019 0.067 Uiso calc R 1 1 . .
    C C4 0.1398(3) 0.1179(3) 0.6502(2) 0.0559(6) Uani d . 1 1 . .
    C C5 0.1637(3) -0.0069(3) 0.68090(19) 0.0575(6) Uani d . 1 1 . .
    H H5A 0.2447 -0.0452 0.6356 0.069 Uiso calc R 1 1 . .
    H H5B 0.0505 -0.0824 0.6552 0.069 Uiso calc R 1 1 . .
    C C6 0.2039(3) -0.1004(2) 0.8498(2) 0.0587(6) Uani d . 1 1 . .
    H H6A 0.2490 -0.0723 0.9354 0.088 Uiso calc R 1 1 . .
    H H6B 0.2636 -0.1627 0.8047 0.088 Uiso calc R 1 1 . .
    H H6C 0.0791 -0.1504 0.8297 0.088 Uiso calc R 1 1 . .
    C C7 0.4326(3) 0.1167(3) 0.8553(2) 0.0642(7) Uani d . 1 1 . .
    H H7A 0.4688 0.1553 0.9425 0.096 Uiso calc R 1 1 . .
    H H7B 0.4550 0.1943 0.8259 0.096 Uiso calc R 1 1 . .
    H H7C 0.4984 0.0532 0.8216 0.096 Uiso calc R 1 1 . .
    C C8 -0.0406(3) 0.2880(3) 0.9280(2) 0.0639(7) Uani d . 1 1 . .
    H H8A 0.0056 0.3221 1.0141 0.096 Uiso calc R 1 1 . .
    H H8B -0.1435 0.2050 0.9045 0.096 Uiso calc R 1 1 . .
    H H8C -0.0723 0.3627 0.9080 0.096 Uiso calc R 1 1 . .
    C C9 0.2697(3) 0.3757(2) 0.9055(2) 0.0682(7) Uani d . 1 1 . .
    H H9A 0.3208 0.3943 0.9885 0.102 Uiso calc R 1 1 . .
    H H9B 0.2425 0.4593 0.9006 0.102 Uiso calc R 1 1 . .
    H H9C 0.3525 0.3541 0.8558 0.102 Uiso calc R 1 1 . .
    C C10 0.4375(3) 0.5931(2) 0.67661(19) 0.0457(5) Uani d . 1 1 . .
    H H10A 0.4547 0.5605 0.7398 0.055 Uiso calc R 1 1 . .
    C C11 0.5459(2) 0.7263(2) 0.68617(17) 0.0379(5) Uani d . 1 1 . .
    C C12 0.5203(2) 0.7728(2) 0.59146(17) 0.0410(5) Uani d . 1 1 . .
    H H12A 0.5910 0.8622 0.5968 0.049 Uiso calc R 1 1 . .
    C C13 0.3893(3) 0.6860(2) 0.48870(18) 0.0419(5) Uani d . 1 1 . .
    C C14 0.2792(3) 0.5541(2) 0.47945(18) 0.0442(5) Uani d . 1 1 . .
    C C15 0.3041(3) 0.5083(2) 0.5742(2) 0.0501(5) Uani d . 1 1 . .
    H H15A 0.2311 0.4200 0.5696 0.060 Uiso calc R 1 1 . .
    C C16 0.6921(3) 0.8182(2) 0.79869(18) 0.0444(5) Uani d . 1 1 . .
loop_
    _atom_site_aniso_label
    _atom_site_aniso_U_11
    _atom_site_aniso_U_22
    _atom_site_aniso_U_33
    _atom_site_aniso_U_12
    _atom_site_aniso_U_13
    _atom_site_aniso_U_23
    Cl1 0.0475(4) 0.0709(4) 0.0599(4) 0.0018(3) -0.0096(3) -0.0004(3)
    O1 0.0921(14) 0.1105(15) 0.0579(11) 0.0264(11) 0.0259(10) 0.0492(11)
    O2 0.0933(13) 0.0718(11) 0.0368(9) 0.0035(10) -0.0101(8) 0.0193(8)
    O3 0.0499(9) 0.0538(10) 0.0625(10) -0.0038(8) -0.0101(8) 0.0179(8)
    O4 0.0923(14) 0.0673(12) 0.0808(13) 0.0234(10) -0.0083(10) 0.0380(10)
    O5 0.1131(16) 0.0961(14) 0.0418(10) 0.0258(12) 0.0073(10) 0.0245(10)
    N1 0.0376(10) 0.0401(10) 0.0317(9) 0.0051(8) 0.0009(8) 0.0127(8)
    N2 0.0518(12) 0.0640(14) 0.0517(13) 0.0125(10) -0.0058(9) 0.0241(11)
    C1 0.0452(12) 0.0525(13) 0.0394(11) 0.0177(10) 0.0074(9) 0.0178(10)
    C2 0.0479(12) 0.0425(12) 0.0479(12) 0.0111(9) 0.0079(10) 0.0203(10)
    C3 0.0547(14) 0.0666(15) 0.0555(14) 0.0179(12) 0.0054(11) 0.0369(12)
    C4 0.0526(13) 0.0719(16) 0.0384(12) 0.0106(12) 0.0014(10) 0.0240(11)
    C5 0.0676(16) 0.0656(15) 0.0383(12) 0.0252(12) 0.0132(11) 0.0142(11)
    C6 0.0660(15) 0.0537(14) 0.0607(15) 0.0240(12) 0.0115(12) 0.0234(12)
    C7 0.0469(14) 0.0842(18) 0.0701(16) 0.0235(13) 0.0146(12) 0.0365(14)
    C8 0.0691(16) 0.0586(15) 0.0727(17) 0.0284(13) 0.0236(13) 0.0263(13)
    C9 0.0698(17) 0.0487(14) 0.0756(18) 0.0016(12) 0.0062(13) 0.0262(13)
    C10 0.0469(12) 0.0481(12) 0.0415(12) 0.0116(10) 0.0106(9) 0.0178(10)
    C11 0.0354(10) 0.0399(11) 0.0344(10) 0.0119(9) 0.0068(8) 0.0092(9)
    C12 0.0361(11) 0.0389(11) 0.0426(12) 0.0084(9) 0.0056(9) 0.0120(9)
    C13 0.0387(11) 0.0469(12) 0.0385(11) 0.0148(9) 0.0058(9) 0.0136(9)
    C14 0.0341(11) 0.0445(12) 0.0416(12) 0.0106(9) 0.0043(9) 0.0030(9)
    C15 0.0436(12) 0.0403(12) 0.0575(14) 0.0029(9) 0.0120(10) 0.0146(10)
    C16 0.0414(12) 0.0472(13) 0.0357(11) 0.0133(10) 0.0015(9) 0.0068(10)
_geom_special_details
;
All e.s.d.'s (except the e.s.d. in the dihedral angle between two l.s. planes)
are estimated using the full covariance matrix. The cell e.s.d.'s are taken
into account individually in the estimation of e.s.d.'s in distances, angles
and torsion angles; correlations between e.s.d.'s in cell parameters are only
used when they are defined by crystal symmetry. An approximate (isotropic)
treatment of cell e.s.d.'s is used for estimating e.s.d.'s involving l.s.
planes.
;
loop_
    _geom_bond_atom_site_label_1
    _geom_bond_atom_site_label_2
    _geom_bond_site_symmetry_2
    _geom_bond_distance
    _geom_bond_publ_flag
    Cl1 C14 . 1.726(2) ?
    O1 C4 . 1.207(3) ?
    O2 C16 . 1.245(3) ?
    O3 C16 . 1.238(3) ?
    O4 N2 . 1.213(2) ?
    O5 N2 . 1.219(2) ?
    N1 C1 . 1.514(3) ?
    N1 C2 . 1.517(3) ?
    N1 H1A . 0.874(9) ?
    N1 H1B . 0.888(9) ?
    N2 C13 . 1.467(3) ?
    C1 C7 . 1.520(3) ?
    C1 C6 . 1.524(3) ?
    C1 C5 . 1.536(3) ?
    C2 C8 . 1.521(3) ?
    C2 C3 . 1.529(3) ?
    C2 C9 . 1.529(3) ?
    C3 C4 . 1.494(3) ?
    C3 H3A . 0.9700 ?
    C3 H3B . 0.9700 ?
    C4 C5 . 1.499(3) ?
    C5 H5A . 0.9700 ?
    C5 H5B . 0.9700 ?
    C6 H6A . 0.9600 ?
    C6 H6B . 0.9600 ?
    C6 H6C . 0.9600 ?
    C7 H7A . 0.9600 ?
    C7 H7B . 0.9600 ?
    C7 H7C . 0.9600 ?
    C8 H8A . 0.9600 ?
    C8 H8B . 0.9600 ?
    C8 H8C . 0.9600 ?
    C9 H9A . 0.9600 ?
    C9 H9B . 0.9600 ?
    C9 H9C . 0.9600 ?
    C10 C15 . 1.383(3) ?
    C10 C11 . 1.387(3) ?
    C10 H10A . 0.9300 ?
    C11 C12 . 1.377(3) ?
    C11 C16 . 1.516(3) ?
    C12 C13 . 1.379(3) ?
    C12 H12A . 0.9300 ?
    C13 C14 . 1.383(3) ?
    C14 C15 . 1.372(3) ?
    C15 H15A . 0.9300 ?
loop_
    _geom_angle_atom_site_label_1
    _geom_angle_atom_site_label_2
    _geom_angle_atom_site_label_3
    _geom_angle_site_symmetry_1
    _geom_angle_site_symmetry_3
    _geom_angle
    _geom_angle_publ_flag
    C1 N1 C2 . . 120.56(16) ?
    C1 N1 H1A . . 103.8(13) ?
    C2 N1 H1A . . 106.4(13) ?
    C1 N1 H1B . . 108.5(14) ?
    C2 N1 H1B . . 107.7(13) ?
    H1A N1 H1B . . 109.6(19) ?
    O4 N2 O5 . . 124.2(2) ?
    O4 N2 C13 . . 117.4(2) ?
    O5 N2 C13 . . 118.4(2) ?
    N1 C1 C7 . . 111.61(17) ?
    N1 C1 C6 . . 105.17(17) ?
    C7 C1 C6 . . 109.29(17) ?
    N1 C1 C5 . . 107.97(16) ?
    C7 C1 C5 . . 111.59(19) ?
    C6 C1 C5 . . 111.04(18) ?
    N1 C2 C8 . . 105.96(17) ?
    N1 C2 C3 . . 107.28(17) ?
    C8 C2 C3 . . 110.62(19) ?
    N1 C2 C9 . . 111.61(17) ?
    C8 C2 C9 . . 109.71(19) ?
    C3 C2 C9 . . 111.51(19) ?
    C4 C3 C2 . . 113.43(18) ?
    C4 C3 H3A . . 108.9 ?
    C2 C3 H3A . . 108.9 ?
    C4 C3 H3B . . 108.9 ?
    C2 C3 H3B . . 108.9 ?
    H3A C3 H3B . . 107.7 ?
    O1 C4 C3 . . 122.5(2) ?
    O1 C4 C5 . . 123.1(2) ?
    C3 C4 C5 . . 114.4(2) ?
    C4 C5 C1 . . 113.22(18) ?
    C4 C5 H5A . . 108.9 ?
    C1 C5 H5A . . 108.9 ?
    C4 C5 H5B . . 108.9 ?
    C1 C5 H5B . . 108.9 ?
    H5A C5 H5B . . 107.7 ?
    C1 C6 H6A . . 109.5 ?
    C1 C6 H6B . . 109.5 ?
    H6A C6 H6B . . 109.5 ?
    C1 C6 H6C . . 109.5 ?
    H6A C6 H6C . . 109.5 ?
    H6B C6 H6C . . 109.5 ?
    C1 C7 H7A . . 109.5 ?
    C1 C7 H7B . . 109.5 ?
    H7A C7 H7B . . 109.5 ?
    C1 C7 H7C . . 109.5 ?
    H7A C7 H7C . . 109.5 ?
    H7B C7 H7C . . 109.5 ?
    C2 C8 H8A . . 109.5 ?
    C2 C8 H8B . . 109.5 ?
    H8A C8 H8B . . 109.5 ?
    C2 C8 H8C . . 109.5 ?
    H8A C8 H8C . . 109.5 ?
    H8B C8 H8C . . 109.5 ?
    C2 C9 H9A . . 109.5 ?
    C2 C9 H9B . . 109.5 ?
    H9A C9 H9B . . 109.5 ?
    C2 C9 H9C . . 109.5 ?
    H9A C9 H9C . . 109.5 ?
    H9B C9 H9C . . 109.5 ?
    C15 C10 C11 . . 120.8(2) ?
    C15 C10 H10A . . 119.6 ?
    C11 C10 H10A . . 119.6 ?
    C12 C11 C10 . . 119.08(18) ?
    C12 C11 C16 . . 120.59(18) ?
    C10 C11 C16 . . 120.33(18) ?
    C11 C12 C13 . . 119.65(19) ?
    C11 C12 H12A . . 120.2 ?
    C13 C12 H12A . . 120.2 ?
    C12 C13 C14 . . 121.47(19) ?
    C12 C13 N2 . . 117.49(18) ?
    C14 C13 N2 . . 121.03(18) ?
    C15 C14 C13 . . 118.79(19) ?
    C15 C14 Cl1 . . 118.87(17) ?
    C13 C14 Cl1 . . 122.29(17) ?
    C14 C15 C10 . . 120.2(2) ?
    C14 C15 H15A . . 119.9 ?
    C10 C15 H15A . . 119.9 ?
    O3 C16 O2 . . 126.28(19) ?
    O3 C16 C11 . . 117.47(19) ?
    O2 C16 C11 . . 116.24(19) ?
loop_
    _geom_torsion_atom_site_label_1
    _geom_torsion_atom_site_label_2
    _geom_torsion_atom_site_label_3
    _geom_torsion_atom_site_label_4
    _geom_torsion_site_symmetry_1
    _geom_torsion_site_symmetry_2
    _geom_torsion_site_symmetry_3
    _geom_torsion_site_symmetry_4
    _geom_torsion
    _geom_torsion_publ_flag
    C2 N1 C1 C7 . . . . 73.0(2) ?
    C2 N1 C1 C6 . . . . -168.64(17) ?
    C2 N1 C1 C5 . . . . -50.0(2) ?
    C1 N1 C2 C8 . . . . 168.99(17) ?
    C1 N1 C2 C3 . . . . 50.8(2) ?
    C1 N1 C2 C9 . . . . -71.6(2) ?
    N1 C2 C3 C4 . . . . -49.4(2) ?
    C8 C2 C3 C4 . . . . -164.50(19) ?
    C9 C2 C3 C4 . . . . 73.1(3) ?
    C2 C3 C4 O1 . . . . -128.3(2) ?
    C2 C3 C4 C5 . . . . 54.4(3) ?
    O1 C4 C5 C1 . . . . 129.6(2) ?
    C3 C4 C5 C1 . . . . -53.1(3) ?
    N1 C1 C5 C4 . . . . 47.4(2) ?
    C7 C1 C5 C4 . . . . -75.6(2) ?
    C6 C1 C5 C4 . . . . 162.25(19) ?
    C15 C10 C11 C12 . . . . -0.7(3) ?
    C15 C10 C11 C16 . . . . -179.79(18) ?
    C10 C11 C12 C13 . . . . -0.7(3) ?
    C16 C11 C12 C13 . . . . 178.44(17) ?
    C11 C12 C13 C14 . . . . 1.6(3) ?
    C11 C12 C13 N2 . . . . -177.04(18) ?
    O4 N2 C13 C12 . . . . -47.1(3) ?
    O5 N2 C13 C12 . . . . 131.6(2) ?
    O4 N2 C13 C14 . . . . 134.3(2) ?
    O5 N2 C13 C14 . . . . -47.1(3) ?
    C12 C13 C14 C15 . . . . -1.2(3) ?
    N2 C13 C14 C15 . . . . 177.42(19) ?
    C12 C13 C14 Cl1 . . . . 176.34(15) ?
    N2 C13 C14 Cl1 . . . . -5.0(3) ?
    C13 C14 C15 C10 . . . . -0.2(3) ?
    Cl1 C14 C15 C10 . . . . -177.79(16) ?
    C11 C10 C15 C14 . . . . 1.1(3) ?
    C12 C11 C16 O3 . . . . -1.2(3) ?
    C10 C11 C16 O3 . . . . 177.94(19) ?
    C12 C11 C16 O2 . . . . 179.46(19) ?
    C10 C11 C16 O2 . . . . -1.4(3) ?
loop_
    _geom_hbond_atom_site_label_D
    _geom_hbond_atom_site_label_H
    _geom_hbond_atom_site_label_A
    _geom_hbond_site_symmetry_D
    _geom_hbond_site_symmetry_H
    _geom_hbond_site_symmetry_A
    _geom_hbond_distance_DH
    _geom_hbond_distance_HA
    _geom_hbond_distance_DA
    _geom_hbond_angle_DHA
    _geom_hbond_publ_flag
    N1 H1A O3 . . 1_445 0.874(16) 1.894(16) 2.750(2) 165 yes
    N1 H1B O2 . . 2_667 0.887(12) 1.773(13) 2.653(2) 171 yes
    C3 H3A O4 . . 2_566 0.97 2.54 3.269(3) 132 yes
    C8 H8B O3 . . 1_445 0.96 2.54 3.297(3) 136 yes
