# Supplementary material for: 2,2,6,6-Tetra­methyl-4-oxopiperidin-1-ium 4-chloro-3-nitro­benzoate
Source: Acta Crystallogr Sect E Struct Rep Online. 2011 Jul 6;67(Pt 8):o1920. doi: 10.1107/S1600536811025074 (PMC3212310; doi:10.1107/S1600536811025074)
Supplement: Supplementary file 2 [file e-67-o1920-Isup2.hkl]

# 
# h,k,l, Fc-squared, Fo-squared, sigma(Fo-squared) and status flag 
# 
data_I
_shelx_title ' baru384m in P-1' 
_shelx_refln_list_code          4 
_shelx_F_calc_maximum      112.70 
_exptl_crystal_F_000       376.00 
_reflns_d_resolution_high  0.8109 
 
loop_ 
 _symmetry_equiv_pos_as_xyz 
 'x, y, z' 
 '-x, -y, -z' 
 
_cell_length_a     7.9974 
_cell_length_b    10.3267 
_cell_length_c    11.9196 
_cell_angle_alpha 109.101 
_cell_angle_beta   96.785 
_cell_angle_gamma 104.720 
 
_shelx_F_squared_multiplier     1.000 
 
loop_ 
 _refln_index_h 
 _refln_index_k 
 _refln_index_l 
 _refln_F_squared_calc 
 _refln_F_squared_meas 
 _refln_F_squared_sigma 
 _refln_observed_status 
   1   0   0        1.86        3.10      0.50 o 
   2   0   0      723.61      772.17     10.59 o 
   3   0   0       69.11       79.42      3.33 o 
   4   0   0      214.80      196.82      3.76 o 
   5   0   0       66.90       63.81      2.54 o 
   6   0   0       55.34       46.82      3.19 o 
   7   0   0       13.68       11.95      3.74 o 
   8   0   0        8.27        2.51      2.48 o 
   9   0   0       16.34       21.47      4.21 o 
  -9   1   0        0.01       -1.54      3.68 o 
  -8   1   0       31.86       42.29      4.59 o 
  -7   1   0        0.01       -2.62      2.08 o 
  -6   1   0      125.26      114.39      4.11 o 
  -5   1   0     1208.63     1247.97     17.61 o 
  -4   1   0       73.40       65.14      1.86 o 
  -3   1   0     1697.22     1790.86     23.86 o 
  -2   1   0      622.31      632.15      8.78 o 
  -1   1   0     2505.46     2669.27     40.31 o 
   0   1   0      408.77      374.30     16.07 o 
   1   1   0      436.35      495.61      6.93 o 
   2   1   0     3723.67     3925.32     50.95 o 
   3   1   0      333.39      381.83      6.06 o 
   4   1   0      103.37       90.89      2.43 o 
   5   1   0      185.89      165.81      3.75 o 
   6   1   0      651.07      645.01     12.78 o 
   7   1   0       52.17       57.48      3.53 o 
   8   1   0        6.68       10.49      3.66 o 
   9   1   0        0.44       -0.42      3.70 o 
  -9   2   0       19.68       25.15      3.25 o 
  -8   2   0       32.09       27.87      2.95 o 
  -7   2   0       79.86       75.97      4.37 o 
  -6   2   0       50.09       50.07      5.42 o 
  -5   2   0        7.12        3.68      1.11 o 
  -4   2   0      193.95      181.64      3.56 o 
  -3   2   0      453.42      452.84      6.86 o 
  -2   2   0     2859.49     3243.79     49.17 o 
  -1   2   0     4722.83     5078.31     65.53 o 
   0   2   0      220.72      215.21      3.84 o 
   1   2   0        1.75        1.02      0.73 o 
   2   2   0      504.58      577.87      8.53 o 
   3   2   0      645.60      656.45      9.83 o 
   4   2   0      100.00      106.59      3.50 o 
   5   2   0       37.63       36.34      1.99 o 
   6   2   0       43.56       38.95      4.15 o 
   7   2   0        6.12        5.05      3.02 o 
   8   2   0       11.37        7.83      3.91 o 
  -9   3   0        1.88        0.88      2.46 o 
  -8   3   0        0.61       -0.99      2.10 o 
  -7   3   0      290.60      290.50      7.52 o 
  -6   3   0       12.94       14.01      2.02 o 
  -5   3   0       38.05       37.27      1.76 o 
  -4   3   0        9.14        5.53      1.00 o 
  -3   3   0      241.17      209.91      3.82 o 
  -2   3   0     1546.12     1637.82     21.86 o 
  -1   3   0        0.42        0.36      0.69 o 
   0   3   0     1108.96     1112.38     17.23 o 
   1   3   0      618.85      635.62     10.82 o 
   2   3   0      647.75      659.67      9.84 o 
   3   3   0        9.65        7.26      1.16 o 
   4   3   0       66.35       63.97      2.41 o 
   5   3   0      485.35      487.78     10.31 o 
   6   3   0       22.94       19.61      2.63 o 
   7   3   0       26.54       27.25      4.18 o 
   8   3   0        4.00        9.22      4.33 o 
  -9   4   0        0.15        1.80      2.57 o 
  -8   4   0        2.41        3.23      3.29 o 
  -7   4   0        1.08       -0.20      1.80 o 
  -6   4   0        0.99        1.11      1.37 o 
  -5   4   0       30.11       27.65      1.67 o 
  -4   4   0       21.89       18.09      1.28 o 
  -3   4   0      199.68      212.79      3.98 o 
  -2   4   0        5.78        4.26      0.83 o 
  -1   4   0      151.56      129.62      2.62 o 
   0   4   0       10.29        8.89      0.94 o 
   1   4   0      258.68      233.84      6.66 o 
   2   4   0      213.32      200.44      4.12 o 
   3   4   0      489.60      488.23      8.20 o 
   4   4   0      290.33      297.00      5.98 o 
   5   4   0      197.63      187.69      8.09 o 
   6   4   0        0.85        3.63      2.47 o 
   7   4   0       30.53       36.74      6.04 o 
  -9   5   0        0.03        0.86      2.45 o 
  -8   5   0      115.87      103.66      4.86 o 
  -7   5   0       32.01       32.72      2.83 o 
  -6   5   0        2.58        0.17      1.39 o 
  -5   5   0       42.50       43.57      3.45 o 
  -4   5   0      237.89      236.24      4.64 o 
  -3   5   0      300.13      278.46      4.98 o 
  -2   5   0        8.21        5.14      0.93 o 
  -1   5   0       83.01       83.28      2.21 o 
   0   5   0       85.28       75.07      2.47 o 
   1   5   0      134.63      124.25      3.10 o 
   2   5   0       62.91       67.12      2.42 o 
   3   5   0       83.13       75.85      2.82 o 
   4   5   0       44.39       38.04      2.42 o 
   5   5   0       28.32       29.23      3.06 o 
   6   5   0        1.09        2.42      3.44 o 
   7   5   0       16.47       19.70      4.65 o 
  -9   6   0        7.93        4.13      3.54 o 
  -8   6   0        7.90        9.00      2.46 o 
  -7   6   0       16.28       14.20      2.40 o 
  -6   6   0      363.39      373.72      7.11 o 
  -5   6   0      182.07      188.35      5.08 o 
  -4   6   0       44.40       47.31      2.01 o 
  -3   6   0       40.56       38.36      1.72 o 
  -2   6   0      761.02      798.26     13.08 o 
  -1   6   0       49.29       56.69      1.97 o 
   0   6   0      107.71      107.95      3.26 o 
   1   6   0       76.98       74.20      2.55 o 
   2   6   0      130.24      141.06      4.52 o 
   3   6   0      557.87      543.44     10.80 o 
   4   6   0       18.07       18.76      2.83 o 
   5   6   0       10.03       11.57      2.98 o 
   6   6   0       10.33       10.24      4.22 o 
  -9   7   0        0.67        5.74      4.41 o 
  -8   7   0        6.13       10.69      3.49 o 
  -7   7   0       15.89       17.60      3.46 o 
  -6   7   0        8.52        6.19      2.06 o 
  -5   7   0       11.16       13.71      2.14 o 
  -4   7   0      143.58      155.82      5.90 o 
  -3   7   0       83.12       84.26      4.73 o 
  -2   7   0      129.75      133.02      4.33 o 
  -1   7   0        9.19        7.40      1.32 o 
   0   7   0       77.10       72.03      2.88 o 
   1   7   0       16.23       15.08      1.73 o 
   2   7   0        8.95        6.11      1.69 o 
   3   7   0       15.80       14.71      2.02 o 
   4   7   0       70.86       71.72      3.47 o 
   5   7   0        0.71       -2.36      3.65 o 
  -8   8   0        1.57       -0.77      3.50 o 
  -7   8   0        3.61        7.33      3.27 o 
  -6   8   0       18.66       21.03      2.76 o 
  -5   8   0        0.05        0.87      1.99 o 
  -4   8   0       61.62       63.05      3.43 o 
  -3   8   0      228.14      225.21      9.62 o 
  -2   8   0        8.98        7.62      2.09 o 
  -1   8   0       21.77       16.42      2.78 o 
   0   8   0        9.90        5.49      2.01 o 
   1   8   0       14.49        9.64      3.98 o 
   2   8   0        2.34        4.45      1.92 o 
   3   8   0       25.89       30.70      4.11 o 
   4   8   0        0.02        1.96      2.54 o 
  -8   9   0        3.93        7.28      3.86 o 
  -7   9   0        2.87        4.12      3.76 o 
  -6   9   0        5.57        5.53      2.87 o 
  -5   9   0        0.03        1.23      2.21 o 
  -4   9   0      115.90      115.44      4.75 o 
  -3   9   0       14.57       19.27      2.71 o 
  -2   9   0       32.77       33.38      3.60 o 
  -1   9   0       50.17       57.60      4.56 o 
   0   9   0       24.14       18.46      6.60 o 
   1   9   0        2.66        0.38      2.20 o 
   2   9   0        2.31       -0.48      2.41 o 
   3   9   0       38.41       51.17      5.39 o 
  -7  10   0        1.23        0.70      2.94 o 
  -6  10   0        5.43        5.33      2.84 o 
  -5  10   0       11.36       14.04      2.98 o 
  -4  10   0       12.91       16.98      2.99 o 
  -3  10   0        2.51        7.08      2.67 o 
  -2  10   0       30.28       28.10      6.41 o 
  -1  10   0        2.91        2.68      2.93 o 
   0  10   0        4.57        3.96      2.57 o 
   1  10   0        1.76       -0.47      2.88 o 
   2  10   0        3.83       -1.74      3.25 o 
  -6  11   0        0.75        2.42      3.21 o 
  -5  11   0        2.36        2.75      2.99 o 
  -4  11   0        0.03       -2.41      2.75 o 
  -3  11   0        0.15        1.37      3.22 o 
  -2  11   0        9.18        9.84      7.54 o 
  -1  11   0        9.53        6.45      3.23 o 
   0  11   0        0.46       -3.99      6.71 o 
  -3  12   0       12.75       12.44      4.17 o 
   1 -12   1        0.39        2.81      3.64 o 
   2 -12   1        1.85        1.66      3.63 o 
   3 -12   1        0.45        4.82      3.15 o 
   4 -12   1        2.32        2.06      3.13 o 
  -1 -11   1        7.73        5.77      3.48 o 
   0 -11   1        0.93        1.37      2.94 o 
   1 -11   1       37.92       42.46      4.49 o 
   2 -11   1        1.47        1.86      2.60 o 
   3 -11   1        0.90        0.80      3.97 o 
   4 -11   1        6.30        4.81      5.53 o 
   5 -11   1        0.16       -2.33      2.73 o 
   6 -11   1       10.68       13.48      3.37 o 
  -3 -10   1        9.16       12.66      4.43 o 
  -2 -10   1        0.47       -0.08      2.82 o 
  -1 -10   1       12.20       14.15      3.07 o 
   0 -10   1        0.94        2.45      4.55 o 
   1 -10   1       47.42       50.43      4.76 o 
   2 -10   1        5.23        7.37      2.54 o 
   3 -10   1       55.51       56.06      3.64 o 
   4 -10   1        4.83       10.52      2.68 o 
   5 -10   1        0.25       -2.50      2.35 o 
   6 -10   1        2.84        2.16      2.58 o 
   7 -10   1        3.79        3.44      3.78 o 
  -4  -9   1        1.05        0.82      3.78 o 
  -3  -9   1       11.05       12.20      2.99 o 
  -2  -9   1        2.31        0.05      2.29 o 
  -1  -9   1       18.62       16.54      2.71 o 
   0  -9   1       94.42       86.04      4.09 o 
   1  -9   1       24.33       21.27      2.58 o 
   2  -9   1       25.81       23.18      2.72 o 
   3  -9   1        0.69       -0.04      2.33 o 
   4  -9   1        2.06        0.05      2.09 o 
   5  -9   1        0.55        4.62      2.22 o 
   6  -9   1       21.27       25.21      4.14 o 
   7  -9   1       16.29       16.12      3.76 o 
   8  -9   1        2.35        3.69      3.84 o 
  -5  -8   1        0.08        2.36      4.32 o 
  -4  -8   1        3.64        9.23      3.45 o 
  -3  -8   1       14.08       12.91      2.33 o 
  -2  -8   1       28.27       25.93      2.75 o 
  -1  -8   1       91.69       89.02      3.94 o 
   0  -8   1        1.81        2.79      1.88 o 
   1  -8   1      121.49      119.04      4.39 o 
   2  -8   1      242.41      211.09     18.18 o 
   3  -8   1        3.60        4.73      1.90 o 
   4  -8   1       64.94       62.96      3.36 o 
   5  -8   1       83.29       90.52      3.93 o 
   6  -8   1      111.10      104.36      5.81 o 
   7  -8   1       10.94        7.85      3.25 o 
   8  -8   1       12.20        6.54      3.74 o 
  -6  -7   1        1.93       11.02      4.81 o 
  -5  -7   1       36.08       46.64     12.65 o 
  -4  -7   1        2.47        2.08      1.98 o 
  -3  -7   1       86.86       86.53      3.97 o 
  -2  -7   1       77.25       75.92      3.03 o 
  -1  -7   1       47.33       54.30      2.42 o 
   0  -7   1       32.59       36.74      2.78 o 
   1  -7   1      118.54      120.59      4.86 o 
   2  -7   1        5.64        7.40      1.79 o 
   3  -7   1      222.50      208.11      5.57 o 
   4  -7   1      354.17      341.49      7.77 o 
   5  -7   1      159.24      145.60      6.22 o 
   6  -7   1       29.94       31.59      2.64 o 
   7  -7   1       40.97       47.74      4.45 o 
   8  -7   1        4.56       -0.23      3.20 o 
   9  -7   1        0.08       -1.10      3.71 o 
  -6  -6   1        6.67        9.46      4.15 o 
  -5  -6   1        2.47        1.11      3.36 o 
  -4  -6   1        0.01        1.44      1.78 o 
  -3  -6   1        6.15        3.00      1.59 o 
  -2  -6   1      115.95      101.82      3.33 o 
  -1  -6   1      301.91      282.57      5.44 o 
   0  -6   1       48.83       46.84      2.84 o 
   1  -6   1        0.05       -0.28      1.27 o 
   2  -6   1      754.89      744.37     13.34 o 
   3  -6   1      168.85      166.53      4.56 o 
   4  -6   1        0.03       -0.13      1.12 o 
   5  -6   1       17.27       21.36      2.19 o 
   6  -6   1       23.12       24.09      1.92 o 
   7  -6   1       29.85       24.19      2.63 o 
   8  -6   1       10.97        9.59      2.51 o 
   9  -6   1        0.27       -1.13      3.42 o 
  -7  -5   1        0.14       -1.54      6.66 o 
  -6  -5   1       69.07       77.27      5.59 o 
  -5  -5   1      113.45      121.04      3.94 o 
  -4  -5   1        7.94       11.81      1.84 o 
  -3  -5   1      137.14      141.82      4.38 o 
  -2  -5   1       33.60       28.55      2.07 o 
  -1  -5   1      185.11      214.40      4.26 o 
   0  -5   1     1262.35     1289.52     17.92 o 
   1  -5   1       87.58       94.24      3.00 o 
   2  -5   1      183.45      154.94      4.01 o 
   3  -5   1      117.17      105.77      2.56 o 
   4  -5   1      370.15      357.47      6.21 o 
   5  -5   1       16.78       22.10      1.58 o 
   6  -5   1       73.50       70.94      4.13 o 
   7  -5   1       16.03       17.96      2.44 o 
   8  -5   1       17.56       19.85      2.83 o 
   9  -5   1        4.24        4.99      2.75 o 
  -7  -4   1        1.11        1.40      3.97 o 
  -6  -4   1       24.62       32.92      4.02 o 
  -5  -4   1      481.05      488.23      8.77 o 
  -4  -4   1       49.97       53.01      2.39 o 
  -3  -4   1       22.85       27.06      1.70 o 
  -2  -4   1      194.96      210.14      4.20 o 
  -1  -4   1      220.94      267.26      4.70 o 
   0  -4   1      784.88      778.88     11.11 o 
   1  -4   1       68.18       69.30      2.31 o 
   2  -4   1       19.11       22.89      1.12 o 
   3  -4   1       15.43       13.63      1.26 o 
   4  -4   1      202.40      194.54      3.88 o 
   5  -4   1      130.87      123.09      3.12 o 
   6  -4   1      186.79      164.20      8.39 o 
   7  -4   1      174.80      165.30      5.45 o 
   8  -4   1       35.82       35.24      3.87 o 
   9  -4   1        7.74       12.47      2.86 o 
  -8  -3   1        0.20        4.00      3.83 o 
  -7  -3   1       39.61       47.57      5.16 o 
  -6  -3   1        0.46        0.73      2.78 o 
  -5  -3   1      110.24       96.94      3.17 o 
  -4  -3   1        2.36        0.82      1.18 o 
  -3  -3   1       68.96       85.95      2.45 o 
  -2  -3   1       29.10       32.09      1.80 o 
  -1  -3   1     1552.86     1625.20     25.33 o 
   0  -3   1     1321.97     1350.50     18.08 o 
   1  -3   1     2163.25     2401.19     36.59 o 
   2  -3   1      152.57      157.81      3.36 o 
   3  -3   1      161.45      166.88      3.21 o 
   4  -3   1        0.54        0.04      0.85 o 
   5  -3   1       91.68       82.44      2.36 o 
   6  -3   1      205.13      199.63      5.60 o 
   7  -3   1       23.78       23.10      2.47 o 
   8  -3   1        4.23        4.14      2.31 o 
   9  -3   1       11.89       13.17      2.93 o 
  -8  -2   1        0.19        0.53      3.47 o 
  -7  -2   1      237.47      243.28      9.24 o 
  -6  -2   1      117.87      116.45      4.34 o 
  -5  -2   1      462.13      467.71      7.98 o 
  -4  -2   1      262.54      280.07      5.18 o 
  -3  -2   1        0.26        3.46      1.12 o 
  -2  -2   1       71.84       61.03      1.71 o 
  -1  -2   1     3473.73     3545.47     46.02 o 
   0  -2   1     1319.98     1295.92     28.58 o 
   1  -2   1     1209.28     1283.85     17.02 o 
   2  -2   1     3327.00     3696.40     47.95 o 
   3  -2   1      582.42      580.59      8.46 o 
   4  -2   1      280.42      268.56      4.61 o 
   5  -2   1      542.73      541.35     10.50 o 
   6  -2   1       12.17        9.99      2.01 o 
   7  -2   1       55.05       48.44      3.18 o 
   8  -2   1        0.39       -2.08      2.71 o 
   9  -2   1        8.20        9.94      3.65 o 
  -9  -1   1       12.18       13.00      4.12 o 
  -8  -1   1       21.90       19.73      3.87 o 
  -7  -1   1      240.46      223.42      9.60 o 
  -6  -1   1        2.07       -0.40      2.06 o 
  -5  -1   1       48.61       51.31      2.07 o 
  -4  -1   1        8.84       10.40      1.11 o 
  -3  -1   1     1561.60     1591.93     21.52 o 
  -2  -1   1      285.64      273.93      4.36 o 
  -1  -1   1     7274.77     7756.90     99.77 o 
   0  -1   1      380.11      426.46      6.77 o 
   1  -1   1     1575.75     1588.59     20.79 o 
   2  -1   1      372.65      424.66      7.40 o 
   3  -1   1       94.69       86.90      2.68 o 
   4  -1   1      438.55      411.56      8.09 o 
   5  -1   1     1085.76     1069.67     25.52 o 
   6  -1   1      124.67      115.67      4.75 o 
   7  -1   1       81.70       74.63      3.79 o 
   8  -1   1        6.00        6.39      2.69 o 
   9  -1   1       32.49       35.21      4.10 o 
  -9   0   1        0.87       -1.50      3.45 o 
  -8   0   1       83.58       81.68      5.61 o 
  -7   0   1        4.44        3.46      2.12 o 
  -6   0   1        2.60       -1.55      1.82 o 
  -5   0   1       44.98       46.62      2.28 o 
  -4   0   1     1361.34     1390.92     22.55 o 
  -3   0   1      173.94      165.18      3.10 o 
  -2   0   1     1881.12     1906.55     25.04 o 
  -1   0   1     1287.20     1436.80     18.83 o 
   0   0   1     1521.43     1609.42     39.34 o 
   1   0   1     1086.72     1015.53     15.38 o 
   2   0   1      604.08      614.05      8.65 o 
   3   0   1       95.71       94.17      4.06 o 
   4   0   1       15.94       14.52      1.62 o 
   5   0   1       50.85       50.25      4.32 o 
   6   0   1        1.73        0.10      1.67 o 
   7   0   1       13.87       14.69      2.47 o 
   8   0   1       10.01        7.36      2.64 o 
   9   0   1        8.87        7.74      3.99 o 
  -9   1   1        6.88        4.14      3.75 o 
  -8   1   1       93.93       88.89     10.97 o 
  -7   1   1        2.83        2.31      1.78 o 
  -6   1   1       12.87        7.08      4.42 o 
  -5   1   1        8.33       12.86      1.55 o 
  -4   1   1      121.99      100.72      2.86 o 
  -3   1   1       23.31       23.06      1.35 o 
  -2   1   1     6898.16     7616.14    141.52 o 
  -1   1   1      616.55      663.19      9.00 o 
   0   1   1     3983.13     4188.63     61.49 o 
   1   1   1      311.78      296.05      5.15 o 
   2   1   1     5918.75     6404.55     82.68 o 
   3   1   1      623.73      592.67      8.85 o 
   4   1   1      495.35      478.75      7.65 o 
   5   1   1        2.71        3.76      1.70 o 
   6   1   1      128.92      122.60      8.56 o 
   7   1   1        1.32        1.95      2.46 o 
   8   1   1        0.00       -0.36      2.50 o 
  -9   2   1        0.60       -1.09      3.49 o 
  -8   2   1        0.10       -3.16      2.11 o 
  -7   2   1      102.12      102.34      4.33 o 
  -6   2   1       21.86       31.13      3.05 o 
  -5   2   1      119.95      114.21      4.44 o 
  -4   2   1        5.61        8.67      1.07 o 
  -3   2   1        0.73        0.36      0.85 o 
  -2   2   1     9624.01    10796.62    138.54 o 
  -1   2   1     3400.47     3711.78     48.07 o 
   0   2   1       11.97       18.44      0.97 o 
   1   2   1       55.59       52.13      1.56 o 
   2   2   1       70.25       68.09      1.93 o 
   3   2   1     1982.85     2127.69     28.74 o 
   4   2   1      363.73      346.74      6.18 o 
   5   2   1      207.14      167.95     11.43 o 
   6   2   1        0.30       -0.99      1.94 o 
   7   2   1       63.86       63.43      3.95 o 
   8   2   1       78.70       87.33      6.39 o 
  -9   3   1        4.26        5.67      2.64 o 
  -8   3   1       20.52       22.93      2.80 o 
  -7   3   1      215.76      212.12      7.88 o 
  -6   3   1       53.03       47.54      2.63 o 
  -5   3   1       17.64       18.18      1.73 o 
  -4   3   1       35.69       45.29      1.82 o 
  -3   3   1      121.50      134.94      2.89 o 
  -2   3   1     1050.92     1059.54     14.60 o 
  -1   3   1      423.91      441.19      6.82 o 
   0   3   1      119.34      115.14      2.44 o 
   1   3   1       66.80       74.47      2.78 o 
   2   3   1       16.01       13.29      2.06 o 
   3   3   1       63.84       58.51      2.16 o 
   4   3   1      451.73      423.19      7.46 o 
   5   3   1      245.48      234.24      6.48 o 
   6   3   1        0.28        0.68      2.12 o 
   7   3   1       14.54       17.48      3.13 o 
   8   3   1       13.50        7.64      8.58 o 
  -9   4   1       15.80       12.75      2.90 o 
  -8   4   1        7.71        6.14      2.31 o 
  -7   4   1       27.83       28.43      2.63 o 
  -6   4   1       94.13       94.78      3.88 o 
  -5   4   1       56.72       64.79      2.38 o 
  -4   4   1     1005.34     1009.09     17.02 o 
  -3   4   1     1037.16     1078.63     15.27 o 
  -2   4   1      288.22      243.54      4.35 o 
  -1   4   1      255.35      228.13      4.84 o 
   0   4   1       80.55       71.30      2.05 o 
   1   4   1      105.03       90.41      2.96 o 
   2   4   1       51.40       47.01      2.76 o 
   3   4   1       60.46       70.24      2.56 o 
   4   4   1        6.25        7.17      1.59 o 
   5   4   1       38.17       32.42      3.54 o 
   6   4   1        0.01        1.77      2.60 o 
   7   4   1       20.97       15.96      4.33 o 
  -9   5   1       55.10       64.42      4.19 o 
  -8   5   1        8.16        4.49      2.41 o 
  -7   5   1        0.46        2.61      2.04 o 
  -6   5   1       13.43       10.57      1.64 o 
  -5   5   1       18.53       14.11      2.49 o 
  -4   5   1       78.23       73.96      2.43 o 
  -3   5   1        0.04       -1.21      1.00 o 
  -2   5   1       72.10       70.28      2.14 o 
  -1   5   1       22.07       17.33      1.24 o 
   0   5   1      684.73      669.58     10.25 o 
   1   5   1      140.81      119.38      7.28 o 
   2   5   1       41.97       46.08      3.35 o 
   3   5   1      874.08      816.05     13.01 o 
   4   5   1        0.99       -0.41      1.73 o 
   5   5   1       32.08       30.92      3.30 o 
   6   5   1        3.82        4.70      2.92 o 
  -9   6   1        0.00        1.77      3.72 o 
  -8   6   1        0.03        1.76      2.36 o 
  -7   6   1        3.42        1.62      2.07 o 
  -6   6   1       22.34       17.41      2.14 o 
  -5   6   1       18.94       21.76      1.90 o 
  -4   6   1       89.44       78.77      2.86 o 
  -3   6   1        0.59        0.95      1.33 o 
  -2   6   1      323.60      302.96      5.57 o 
  -1   6   1       15.48       11.64      1.54 o 
   0   6   1       32.04       30.69      2.03 o 
   1   6   1       13.40       16.64      1.67 o 
   2   6   1        8.83        8.63      2.09 o 
   3   6   1       14.42       10.88      2.23 o 
   4   6   1        3.48        3.53      2.49 o 
   5   6   1       25.78       33.44      3.56 o 
   6   6   1        5.44       11.04      4.42 o 
  -9   7   1        0.01        2.13      4.04 o 
  -8   7   1        1.13        7.71      3.59 o 
  -7   7   1        3.84        2.70      2.25 o 
  -6   7   1       36.94       37.50      3.00 o 
  -5   7   1      109.34       98.76      4.04 o 
  -4   7   1      380.70      397.27      8.85 o 
  -3   7   1        0.06       -0.52      1.75 o 
  -2   7   1        5.16        4.45      1.88 o 
  -1   7   1       93.73       92.68      4.43 o 
   0   7   1      210.21      200.50      5.64 o 
   1   7   1        8.06        7.18      1.60 o 
   2   7   1      102.11       78.72      6.02 o 
   3   7   1        4.90        3.92      2.13 o 
   4   7   1       46.22       51.39      4.02 o 
   5   7   1        7.18        7.93      3.96 o 
  -8   8   1        6.33       10.77      3.84 o 
  -7   8   1        3.75        6.56      2.51 o 
  -6   8   1        0.17       -0.71      2.29 o 
  -5   8   1        3.21        5.08      2.58 o 
  -4   8   1       19.91       21.52      2.59 o 
  -3   8   1        0.31        1.75      2.15 o 
  -2   8   1      200.08      217.96      6.21 o 
  -1   8   1        1.58        2.81      2.05 o 
   0   8   1       47.72       43.54      3.07 o 
   1   8   1      239.38      239.32     10.96 o 
   2   8   1        8.83       10.25      2.15 o 
   3   8   1        5.09        4.13      2.55 o 
   4   8   1        0.25        0.29      4.59 o 
  -8   9   1        6.78        4.98      4.38 o 
  -7   9   1       12.60       16.63      3.64 o 
  -6   9   1        3.75        8.40      2.88 o 
  -5   9   1       12.44       13.30      2.86 o 
  -4   9   1       18.02       15.36      3.52 o 
  -3   9   1        1.70       -0.60      2.24 o 
  -2   9   1       21.80       22.92      2.83 o 
  -1   9   1        1.94        4.22      3.55 o 
   0   9   1        3.50        3.17      6.61 o 
   1   9   1       25.22       28.62      3.59 o 
   2   9   1       12.83        8.56      3.27 o 
   3   9   1        0.05       -2.81      3.25 o 
  -7  10   1        0.94        0.05      3.17 o 
  -6  10   1        0.07       -0.05      2.84 o 
  -5  10   1        0.05        0.60      2.86 o 
  -4  10   1        0.47       -1.01      2.66 o 
  -3  10   1        1.41       -1.64      2.80 o 
  -2  10   1        7.73        7.11      3.22 o 
  -1  10   1        5.26        1.88      3.09 o 
   0  10   1       21.69       25.78      3.94 o 
   1  10   1       19.48       21.39      3.93 o 
   2  10   1        0.26        1.67      3.28 o 
  -6  11   1       14.31       11.03      4.40 o 
  -5  11   1        4.37       -1.08      3.38 o 
  -4  11   1        2.34       -1.81      3.29 o 
  -3  11   1        5.44       12.85      4.06 o 
  -2  11   1        0.01       -2.65      4.28 o 
  -1  11   1        1.24        1.39      4.48 o 
   0  11   1        5.71        8.61      5.63 o 
   1 -12   2       16.85       13.36      3.71 o 
   2 -12   2        0.91       -0.83      3.08 o 
   3 -12   2        1.24        3.25      3.72 o 
   4 -12   2        2.88        2.31      3.17 o 
   5 -12   2        7.95        4.26      3.41 o 
  -1 -11   2        0.05       -0.28      2.80 o 
   0 -11   2       33.61       31.52      3.42 o 
   1 -11   2       39.01       40.82      3.69 o 
   2 -11   2        2.50        9.03      2.82 o 
   3 -11   2        9.51        8.72      2.77 o 
   4 -11   2        0.40        0.58      2.57 o 
   5 -11   2        1.41        2.49      2.87 o 
   6 -11   2       21.63       24.57      3.61 o 
  -3 -10   2       39.85       46.12      6.37 o 
  -2 -10   2        0.37       -0.43      3.39 o 
  -1 -10   2        9.14        4.65      3.83 o 
   0 -10   2        3.46        3.74      2.43 o 
   1 -10   2       11.78       12.26      2.61 o 
   2 -10   2        0.94        2.65      2.54 o 
   3 -10   2        2.00        1.47      2.54 o 
   4 -10   2       25.30       21.09      4.25 o 
   5 -10   2        1.97       -2.85      3.75 o 
   6 -10   2        0.82        3.25      2.60 o 
   7 -10   2       17.07       22.01      4.51 o 
  -4  -9   2        0.02       -2.49      4.46 o 
  -3  -9   2        4.15        9.42      3.36 o 
  -2  -9   2        6.06        4.89      2.52 o 
  -1  -9   2      167.19      166.81     12.03 o 
   0  -9   2        7.04        9.26      2.98 o 
   1  -9   2        4.91        4.09      2.70 o 
   2  -9   2       65.17       59.63      3.40 o 
   3  -9   2       75.45       68.80      3.63 o 
   4  -9   2       10.10       10.36      2.30 o 
   5  -9   2       12.34       11.44      2.35 o 
   6  -9   2        0.09       -2.94      2.30 o 
   7  -9   2        2.43        0.05      5.23 o 
   8  -9   2        0.09       -1.28      3.93 o 
  -5  -8   2       24.89       37.07      6.93 o 
  -4  -8   2        0.01        3.18      2.42 o 
  -3  -8   2        0.00       -2.34      2.89 o 
  -2  -8   2        2.29        1.29      2.66 o 
  -1  -8   2        0.21        1.17      1.84 o 
   0  -8   2       12.38       13.74      2.17 o 
   1  -8   2       23.74       21.17      2.62 o 
   2  -8   2        1.80        2.15      1.70 o 
   3  -8   2       15.03       12.14      2.02 o 
   4  -8   2       49.45       45.77      5.68 o 
   5  -8   2       20.10       22.00      2.48 o 
   6  -8   2       15.42       16.36      2.55 o 
   7  -8   2        8.12       14.05      3.56 o 
   8  -8   2        6.35        7.20      3.74 o 
  -6  -7   2        1.22       -3.69      3.90 o 
  -5  -7   2       43.98       53.84      3.87 o 
  -4  -7   2        4.36        9.60      2.29 o 
  -3  -7   2        7.05        5.51      1.69 o 
  -2  -7   2        2.60       -1.47      1.46 o 
  -1  -7   2        4.16        4.22      1.43 o 
   0  -7   2       21.50       23.63      1.67 o 
   1  -7   2       12.60       16.01      1.87 o 
   2  -7   2        1.62        3.64      1.66 o 
   3  -7   2      186.48      195.01      5.31 o 
   4  -7   2       19.09       17.16      1.98 o 
   5  -7   2        5.10        6.45      2.07 o 
   6  -7   2       13.05       13.72      2.33 o 
   7  -7   2        3.05        5.67      3.01 o 
   8  -7   2       20.74       16.17      3.88 o 
   9  -7   2        2.94        1.52      3.77 o 
  -6  -6   2       10.85       10.71      3.92 o 
  -5  -6   2       23.15       23.07      2.77 o 
  -4  -6   2       42.36       38.77      2.85 o 
  -3  -6   2       44.10       43.61      2.34 o 
  -2  -6   2      420.47      413.57      7.39 o 
  -1  -6   2      157.13      155.34      4.80 o 
   0  -6   2       84.77       79.89      2.30 o 
   1  -6   2       32.04       23.69      1.84 o 
   2  -6   2      103.15      107.16      3.45 o 
   3  -6   2        8.32       10.22      1.57 o 
   4  -6   2       39.98       43.98      2.22 o 
   5  -6   2        6.62        4.85      1.36 o 
   6  -6   2       49.58       60.22      3.60 o 
   7  -6   2        1.14        3.95      2.17 o 
   8  -6   2        0.83       -1.08      2.37 o 
   9  -6   2       44.04       49.84      5.24 o 
  -7  -5   2        1.12       -0.29      3.71 o 
  -6  -5   2        0.77        0.35      3.28 o 
  -5  -5   2       58.67       54.82      3.30 o 
  -4  -5   2        9.73        8.43      1.69 o 
  -3  -5   2        7.92        9.35      1.43 o 
  -2  -5   2      147.65      160.67      4.39 o 
  -1  -5   2      157.73      182.88      3.77 o 
   0  -5   2     1395.09     1486.14     20.39 o 
   1  -5   2     2029.41     2151.76     33.68 o 
   2  -5   2      291.47      287.55      6.07 o 
   3  -5   2       13.89       14.97      1.46 o 
   4  -5   2      524.33      518.67      8.33 o 
   5  -5   2       19.06       21.66      1.57 o 
   6  -5   2        9.80        8.38      3.11 o 
   7  -5   2        3.40        4.98      2.09 o 
   8  -5   2        0.14       -0.56      2.09 o 
   9  -5   2        1.04        0.56      2.52 o 
  -8  -4   2       11.25       10.74      4.42 o 
  -7  -4   2        0.10       -1.86      3.28 o 
  -6  -4   2        5.77        6.37      3.01 o 
  -5  -4   2       22.22       20.42      1.99 o 
  -4  -4   2      323.46      317.66      6.11 o 
  -3  -4   2      224.88      221.89      4.53 o 
  -2  -4   2        8.01       10.87      1.17 o 
  -1  -4   2      177.88      175.14      3.42 o 
   0  -4   2       44.37       33.85      1.78 o 
   1  -4   2      549.01      603.46     10.40 o 
   2  -4   2      435.10      462.44      6.99 o 
   3  -4   2        7.54        7.10      0.97 o 
   4  -4   2        6.75        8.00      1.16 o 
   5  -4   2      108.11      106.63      2.85 o 
   6  -4   2       98.57       88.29      3.70 o 
   7  -4   2       12.84       12.74      2.85 o 
   8  -4   2        1.54        0.94      2.48 o 
   9  -4   2        8.99       11.04      2.75 o 
  -8  -3   2       18.42       24.96      4.56 o 
  -7  -3   2      103.59      115.24      9.45 o 
  -6  -3   2        3.12        3.08      4.72 o 
  -5  -3   2       14.30       13.80      1.66 o 
  -4  -3   2       30.15       27.51      1.74 o 
  -3  -3   2       45.98       38.03      1.64 o 
  -2  -3   2     1811.47     1988.07     26.68 o 
  -1  -3   2      183.93      178.83      3.82 o 
   0  -3   2     1238.30     1266.64     17.01 o 
   1  -3   2      361.00      373.01      5.59 o 
   2  -3   2       17.14       13.57      0.92 o 
   3  -3   2      244.85      233.08      4.10 o 
   4  -3   2      305.65      300.79      5.18 o 
   5  -3   2      101.82       96.19      3.53 o 
   6  -3   2       88.26       83.85      3.65 o 
   7  -3   2       11.08       10.48      2.68 o 
   8  -3   2        1.21       -2.27      1.97 o 
   9  -3   2        7.85        6.07      2.76 o 
  -8  -2   2       22.71       20.76      4.12 o 
  -7  -2   2       99.50       99.32      5.91 o 
  -6  -2   2        9.72        6.17      2.05 o 
  -5  -2   2      112.27      110.76      3.11 o 
  -4  -2   2       84.85       86.45      2.47 o 
  -3  -2   2      446.29      535.29      8.17 o 
  -2  -2   2     3569.49     3655.39     47.68 o 
  -1  -2   2      258.82      260.66      4.09 o 
   0  -2   2     1637.52     1827.74     23.97 o 
   1  -2   2       49.36       53.72      1.62 o 
   2  -2   2      616.75      549.23      8.67 o 
   3  -2   2       49.85       49.13      1.73 o 
   4  -2   2      361.49      364.63      7.48 o 
   5  -2   2       60.80       59.88      2.82 o 
   6  -2   2       24.77       23.08      2.78 o 
   7  -2   2       18.57       22.56      2.66 o 
   8  -2   2        9.19        7.07      2.50 o 
   9  -2   2        0.00        2.83      3.30 o 
  -9  -1   2        1.71        1.28      3.89 o 
  -8  -1   2        0.03        0.78      4.78 o 
  -7  -1   2       83.14       81.59      5.25 o 
  -6  -1   2       18.01       15.52      2.07 o 
  -5  -1   2       88.14       76.24      2.47 o 
  -4  -1   2       12.86       14.88      1.22 o 
  -3  -1   2     1092.57     1180.87     16.28 o 
  -2  -1   2      169.97      171.30      3.00 o 
  -1  -1   2       30.86       31.17      1.32 o 
   0  -1   2     1102.04     1162.56     17.89 o 
   1  -1   2     2462.99     2791.50     41.93 o 
   2  -1   2     2385.21     2695.85     35.31 o 
   3  -1   2      113.78      113.35      3.21 o 
   4  -1   2     1015.98     1034.35     17.61 o 
   5  -1   2      202.00      199.93      5.37 o 
   6  -1   2       95.57       82.92      7.07 o 
   7  -1   2        1.03        2.77      2.83 o 
   8  -1   2        1.34       -0.43      2.29 o 
   9  -1   2        0.91       -0.70      2.84 o 
  -9   0   2       73.36       65.87      5.70 o 
  -8   0   2      123.06      139.55      8.83 o 
  -7   0   2      240.11      247.60      6.77 o 
  -6   0   2       64.76       60.05      2.43 o 
  -5   0   2        1.15        4.27      1.19 o 
  -4   0   2       10.78       12.71      1.15 o 
  -3   0   2      954.41      943.46     15.38 o 
  -2   0   2       25.16       23.69      1.01 o 
  -1   0   2     1519.28     1513.59     19.95 o 
   0   0   2      667.16      682.22      9.37 o 
   1   0   2      260.15      230.35      4.46 o 
   2   0   2       93.00       90.90      2.10 o 
   3   0   2     2811.48     3095.75     40.80 o 
   4   0   2        0.59       -0.99      1.26 o 
   5   0   2        9.14        9.36      2.39 o 
   6   0   2       39.26       34.98      2.70 o 
   7   0   2      173.34      164.13      5.64 o 
   8   0   2       30.11       37.51      3.65 o 
  -9   1   2       27.54       31.62      7.07 o 
  -8   1   2        9.41       16.18      6.75 o 
  -7   1   2        9.90       12.25      2.48 o 
  -6   1   2      152.48      150.78      3.77 o 
  -5   1   2      748.42      754.31     11.45 o 
  -4   1   2      118.73      117.87      2.77 o 
  -3   1   2     1697.90     1875.78     29.25 o 
  -2   1   2    12701.12    14418.73    214.53 o 
  -1   1   2       38.72       36.19      1.18 o 
   0   1   2      729.00      851.58     13.35 o 
   1   1   2       33.19       46.11      1.40 o 
   2   1   2      639.04      689.34     11.37 o 
   3   1   2      356.42      383.48      6.28 o 
   4   1   2      139.37      122.42      2.94 o 
   5   1   2       20.97       18.16      2.67 o 
   6   1   2        0.42        1.36      2.00 o 
   7   1   2       47.65       49.21      3.58 o 
   8   1   2       32.03       32.35      3.65 o 
  -9   2   2        0.35       -5.61      3.74 o 
  -8   2   2        2.89        0.84      2.23 o 
  -7   2   2      102.91       90.90      8.80 o 
  -6   2   2       10.18       10.49      2.76 o 
  -5   2   2      165.60      167.98      4.40 o 
  -4   2   2      127.81      122.08      2.89 o 
  -3   2   2     1017.64     1069.27     14.90 o 
  -2   2   2      154.58      164.75      3.10 o 
  -1   2   2     1281.69     1381.46     18.56 o 
   0   2   2     2777.72     3071.39     40.17 o 
   1   2   2       34.08       31.08      1.32 o 
   2   2   2      419.84      421.11      6.75 o 
   3   2   2       96.31       77.31      4.75 o 
   4   2   2      309.73      298.34      5.63 o 
   5   2   2        2.94        1.43      1.84 o 
   6   2   2        7.03       11.46      2.53 o 
   7   2   2        4.19        6.94      3.63 o 
   8   2   2        5.74        6.35      3.21 o 
  -9   3   2        6.97       -2.88      3.32 o 
  -8   3   2        4.95        6.13      2.27 o 
  -7   3   2       58.29       60.70      3.77 o 
  -6   3   2       88.11       87.55      2.95 o 
  -5   3   2       95.11       94.80      2.85 o 
  -4   3   2      423.02      395.58      6.65 o 
  -3   3   2     3828.81     4356.66     56.96 o 
  -2   3   2      744.53      781.40     11.21 o 
  -1   3   2       24.31       18.60      1.35 o 
   0   3   2       49.83       42.16      1.56 o 
   1   3   2      296.94      310.41      5.38 o 
   2   3   2        0.16        1.79      1.07 o 
   3   3   2      140.96      130.60      3.84 o 
   4   3   2       75.53       74.48      2.74 o 
   5   3   2       56.82       59.59      3.38 o 
   6   3   2       27.19       28.21      3.03 o 
   7   3   2       29.90       32.69      3.63 o 
  -9   4   2       35.70       41.00      3.63 o 
  -8   4   2       18.27       18.35      2.75 o 
  -7   4   2       40.53       35.74      3.35 o 
  -6   4   2        0.86        1.33      1.86 o 
  -5   4   2       40.22       39.51      2.43 o 
  -4   4   2     1257.84     1355.56     19.14 o 
  -3   4   2      153.53      163.45      3.53 o 
  -2   4   2      149.23      142.73      3.14 o 
  -1   4   2        0.28        1.26      0.99 o 
   0   4   2      120.36      116.71      3.34 o 
   1   4   2      384.21      373.63      6.46 o 
   2   4   2       12.13       15.08      1.54 o 
   3   4   2      488.56      474.82      8.28 o 
   4   4   2       20.06       20.14      3.09 o 
   5   4   2       51.54       53.39      3.51 o 
   6   4   2       74.55       84.42      4.63 o 
   7   4   2        0.73        3.47      3.43 o 
  -9   5   2       10.58       10.79      3.02 o 
  -8   5   2       11.48       13.00      2.82 o 
  -7   5   2        5.38        6.10      2.03 o 
  -6   5   2       15.10       14.93      1.85 o 
  -5   5   2      248.36      254.26      5.30 o 
  -4   5   2      186.06      182.29      4.53 o 
  -3   5   2       34.30       33.90      1.76 o 
  -2   5   2        5.30        4.88      1.19 o 
  -1   5   2        0.32       -0.43      1.19 o 
   0   5   2       87.14       80.34      2.68 o 
   1   5   2      207.98      189.82      4.26 o 
   2   5   2      232.05      217.99      4.84 o 
   3   5   2      418.11      410.46      7.70 o 
   4   5   2        0.62        0.06      1.76 o 
   5   5   2       15.77       14.19      2.96 o 
   6   5   2       10.15        9.18      3.10 o 
  -9   6   2        4.29        6.09      3.55 o 
  -8   6   2        0.38        4.02      2.45 o 
  -7   6   2       20.78       27.13      2.33 o 
  -6   6   2       67.01       57.31      5.09 o 
  -5   6   2       96.07       81.46      2.97 o 
  -4   6   2       62.82       55.38      2.38 o 
  -3   6   2       51.18       61.06      2.41 o 
  -2   6   2       14.59       12.25      1.50 o 
  -1   6   2        1.20        1.85      1.21 o 
   0   6   2        7.76        8.87      1.53 o 
   1   6   2      345.62      323.50      7.49 o 
   2   6   2       18.78       16.99      1.89 o 
   3   6   2      107.34      114.62      3.84 o 
   4   6   2        3.95        1.67      2.08 o 
   5   6   2       68.94       75.49      5.71 o 
  -9   7   2        0.26        2.95      4.69 o 
  -8   7   2        9.50       16.53      3.85 o 
  -7   7   2        0.54        2.58      4.45 o 
  -6   7   2       13.25       17.23      2.99 o 
  -5   7   2       29.97       24.96      2.66 o 
  -4   7   2       72.47       77.70      3.63 o 
  -3   7   2       13.86       11.86      2.19 o 
  -2   7   2       32.49       30.76      2.55 o 
  -1   7   2       41.04       39.46      3.55 o 
   0   7   2       19.25       17.96      1.92 o 
   1   7   2      362.15      358.73      7.16 o 
   2   7   2       45.18       35.66      6.16 o 
   3   7   2       19.28       20.15      2.61 o 
   4   7   2        3.78        5.92      3.67 o 
   5   7   2        4.44        9.38      6.31 o 
  -8   8   2        0.33       -1.80      3.75 o 
  -7   8   2        2.85        1.85      2.49 o 
  -6   8   2        6.06        9.50      2.76 o 
  -5   8   2        1.03       -1.94      2.18 o 
  -4   8   2       78.27       87.19      4.11 o 
  -3   8   2        0.67       -0.89      2.02 o 
  -2   8   2        7.63        7.73      2.55 o 
  -1   8   2        0.80        0.55      2.48 o 
   0   8   2        7.22        7.29      2.72 o 
   1   8   2        2.29        2.52      2.63 o 
   2   8   2       57.04       70.86      5.52 o 
   3   8   2        0.10        0.85      2.62 o 
   4   8   2        1.04       -1.43      4.24 o 
  -8   9   2       10.91       26.73      9.50 o 
  -7   9   2        5.25        4.29      2.89 o 
  -6   9   2        1.99        0.92      2.67 o 
  -5   9   2       30.10       29.62      3.33 o 
  -4   9   2       15.75       15.21      3.27 o 
  -3   9   2       39.66       40.64      4.13 o 
  -2   9   2       47.82       53.54      4.49 o 
  -1   9   2       12.78       13.50      3.26 o 
   0   9   2       29.82       25.41      7.59 o 
   1   9   2        5.74        8.25      3.31 o 
   2   9   2        4.71        0.51      4.19 o 
  -7  10   2        0.03       -1.34      3.82 o 
  -6  10   2       20.87       25.34      4.26 o 
  -5  10   2        0.50        4.26      3.55 o 
  -4  10   2        0.46        5.15      4.19 o 
  -3  10   2        7.64        4.95      4.00 o 
  -2  10   2        5.55        2.81      3.66 o 
  -1  10   2       25.79       28.38      5.39 o 
   0  10   2        1.90        2.87      3.21 o 
   1  10   2        9.79       14.27      5.72 o 
  -5  11   2        0.13       -4.43      3.55 o 
  -4  11   2        5.40        7.66      3.94 o 
  -3  11   2        0.11       -0.82      3.41 o 
  -2  11   2        2.36        7.19      3.72 o 
  -1  11   2        2.04        3.24      6.14 o 
   0 -12   3        1.92       -3.95      3.03 o 
   1 -12   3        3.05        5.39      3.11 o 
   2 -12   3        0.13        2.98      2.87 o 
   3 -12   3        0.23        1.10      3.02 o 
   4 -12   3        0.77       -0.01      2.87 o 
   5 -12   3       56.91       53.60      4.47 o 
  -2 -11   3        6.59        5.76      4.04 o 
  -1 -11   3        0.00       -2.44      2.94 o 
   0 -11   3        9.14        8.62      2.83 o 
   1 -11   3        2.64        4.71      2.72 o 
   2 -11   3        7.34       13.20      2.91 o 
   3 -11   3        0.18        0.77      2.60 o 
   4 -11   3       11.61       12.86      2.96 o 
   5 -11   3        1.69        4.59      2.60 o 
   6 -11   3        0.31       -0.91      4.41 o 
  -3 -10   3        2.23        3.99      3.61 o 
  -2 -10   3        1.16       -2.21      2.80 o 
  -1 -10   3       19.80       19.82      2.95 o 
   0 -10   3       11.85       11.91      3.36 o 
   1 -10   3        2.51        4.16      2.20 o 
   2 -10   3       17.54       15.80      2.92 o 
   3 -10   3        4.31        4.54      2.30 o 
   4 -10   3      142.95      164.88      5.74 o 
   5 -10   3       43.13       44.21      3.48 o 
   6 -10   3        0.02        0.27      2.52 o 
   7 -10   3        5.69        2.66      5.47 o 
  -4  -9   3        2.93        2.52      3.51 o 
  -3  -9   3       14.73       21.29      3.65 o 
  -2  -9   3       12.40        8.62      2.54 o 
  -1  -9   3      133.78      122.34      7.12 o 
   0  -9   3        6.87        6.34      2.22 o 
   1  -9   3        8.02        4.22      2.09 o 
   2  -9   3        4.06        3.47      2.10 o 
   3  -9   3        4.78        7.83      2.10 o 
   4  -9   3        0.05        0.71      1.94 o 
   5  -9   3       43.13       50.99      3.40 o 
   6  -9   3        5.50        1.50      2.30 o 
   7  -9   3        0.03        3.50      3.85 o 
   8  -9   3        1.12       -2.04      3.60 o 
  -5  -8   3       21.38       25.18      6.35 o 
  -4  -8   3        1.25        2.32      2.41 o 
  -3  -8   3        3.89        3.64      2.15 o 
  -2  -8   3       77.02       77.19      3.87 o 
  -1  -8   3        5.25        6.13      1.99 o 
   0  -8   3      169.41      161.79      5.87 o 
   1  -8   3       45.16       42.65      2.76 o 
   2  -8   3       18.03       20.72      2.25 o 
   3  -8   3        7.42        6.05      1.81 o 
   4  -8   3       50.06       54.40      3.10 o 
   5  -8   3       42.00       39.04      3.76 o 
   6  -8   3       26.78       26.83      3.78 o 
   7  -8   3        9.34        8.79      3.35 o 
   8  -8   3        2.79        3.14      3.69 o 
  -6  -7   3        1.30       -0.40      5.60 o 
  -5  -7   3        6.45        9.25      2.87 o 
  -4  -7   3       30.82       36.88      4.77 o 
  -3  -7   3      238.37      208.41     11.76 o 
  -2  -7   3       15.23       18.76      1.86 o 
  -1  -7   3      122.55      100.65      3.05 o 
   0  -7   3      454.72      458.79      8.73 o 
   1  -7   3        0.45       -0.99      1.36 o 
   2  -7   3      109.31      119.30      3.94 o 
   3  -7   3       41.75       40.25      2.52 o 
   4  -7   3      123.33      118.96      4.14 o 
   5  -7   3        0.83        0.83      1.78 o 
   6  -7   3      124.45      136.66      6.48 o 
   7  -7   3        4.70        4.07      3.10 o 
   8  -7   3        2.71        4.44      4.70 o 
   9  -7   3       20.59       25.39      4.93 o 
  -7  -6   3       24.53       34.28      5.30 o 
  -6  -6   3        6.94        5.02      3.53 o 
  -5  -6   3       30.88       39.20      3.18 o 
  -4  -6   3        3.35        3.30      1.90 o 
  -3  -6   3        0.11       -1.55      2.15 o 
  -2  -6   3      130.57      126.48      3.40 o 
  -1  -6   3      295.14      318.62      5.81 o 
   0  -6   3      350.46      340.40      5.91 o 
   1  -6   3      104.77      105.48      3.40 o 
   2  -6   3      267.48      250.58      5.80 o 
   3  -6   3        1.37        2.21      0.97 o 
   4  -6   3       44.12       46.46      2.65 o 
   5  -6   3       10.61       10.25      1.50 o 
   6  -6   3       39.22       41.39      3.07 o 
   7  -6   3       17.88       13.60      2.48 o 
   8  -6   3       15.86       15.91      2.76 o 
   9  -6   3        4.33        2.73      3.63 o 
  -7  -5   3       17.44       27.88      4.77 o 
  -6  -5   3       10.00       10.50      4.78 o 
  -5  -5   3        0.78        0.96      2.02 o 
  -4  -5   3       95.12       86.23      4.39 o 
  -3  -5   3      317.86      303.62      6.13 o 
  -2  -5   3        1.88        2.10      1.09 o 
  -1  -5   3       67.82       65.51      2.09 o 
   0  -5   3      725.58      733.51     10.77 o 
   1  -5   3      128.13      152.33      3.93 o 
   2  -5   3      156.55      197.53      3.68 o 
   3  -5   3       28.61       27.87      2.96 o 
   4  -5   3       33.90       30.55      1.63 o 
   5  -5   3        0.42       -1.15      1.12 o 
   6  -5   3       37.47       40.34      2.75 o 
   7  -5   3        1.68        2.74      2.02 o 
   8  -5   3        0.03       -0.29      2.23 o 
   9  -5   3        1.28        0.16      2.58 o 
  -8  -4   3       10.79       19.28      4.72 o 
  -7  -4   3       18.85       22.31      5.72 o 
  -6  -4   3        0.13       -0.68      2.80 o 
  -5  -4   3       37.74       41.89      2.83 o 
  -4  -4   3        2.97        1.41      1.33 o 
  -3  -4   3       60.20       68.01      2.23 o 
  -2  -4   3      394.59      411.13      6.73 o 
  -1  -4   3      678.62      663.26      9.75 o 
   0  -4   3        5.97        5.39      0.85 o 
   1  -4   3     3238.17     3424.72     44.76 o 
   2  -4   3     2171.14     2416.18     37.38 o 
   3  -4   3       53.91       44.18      1.66 o 
   4  -4   3       46.14       36.95      2.06 o 
   5  -4   3       31.28       24.27      2.05 o 
   6  -4   3       14.34       15.05      2.10 o 
   7  -4   3       47.82       51.61      4.85 o 
   8  -4   3        0.21        1.92      2.20 o 
   9  -4   3       16.02       16.52      3.14 o 
  -8  -3   3        7.58        7.93      3.94 o 
  -7  -3   3       76.84       90.52      5.90 o 
  -6  -3   3       29.18       27.49      2.67 o 
  -5  -3   3       35.48       35.67      3.84 o 
  -4  -3   3      732.33      774.02     11.76 o 
  -3  -3   3        3.40        6.40      1.09 o 
  -2  -3   3        0.40       -0.37      0.81 o 
  -1  -3   3      137.81      112.96      3.04 o 
   0  -3   3       96.82       97.31      2.11 o 
   1  -3   3        7.55        6.56      0.85 o 
   2  -3   3       32.77       35.52      1.37 o 
   3  -3   3      471.52      446.99      7.02 o 
   4  -3   3      325.59      320.00      5.50 o 
   5  -3   3      109.64      110.67      3.87 o 
   6  -3   3        2.47       -1.76      1.88 o 
   7  -3   3       66.74       63.77      3.64 o 
   8  -3   3       57.34       56.66      3.88 o 
   9  -3   3        0.11        0.28      2.73 o 
  -9  -2   3       13.75       18.11      4.82 o 
  -8  -2   3        6.67        3.94      3.38 o 
  -7  -2   3       49.13       43.58      4.37 o 
  -6  -2   3      166.70      165.86      5.17 o 
  -5  -2   3      200.04      185.19      4.14 o 
  -4  -2   3       18.63       17.13      1.31 o 
  -3  -2   3      114.63      119.79      2.61 o 
  -2  -2   3     1117.21     1165.25     18.87 o 
  -1  -2   3      537.88      544.42      7.81 o 
   0  -2   3      342.01      341.70      6.00 o 
   1  -2   3      220.22      229.47      5.62 o 
   2  -2   3      127.92      122.96      2.55 o 
   3  -2   3        5.26        4.50      0.86 o 
   4  -2   3        0.34        1.92      1.27 o 
   5  -2   3      218.52      201.01      7.66 o 
   6  -2   3       46.84       44.56      2.89 o 
   7  -2   3      165.64      163.82      5.68 o 
   8  -2   3       18.08       24.27      3.12 o 
   9  -2   3        4.91        4.67      2.93 o 
  -9  -1   3       80.13       84.63      6.45 o 
  -8  -1   3        3.08        3.25      3.09 o 
  -7  -1   3       23.36       25.35      3.64 o 
  -6  -1   3      157.52      159.18      4.79 o 
  -5  -1   3       32.82       33.03      1.77 o 
  -4  -1   3      750.87      730.09     10.89 o 
  -3  -1   3       22.27       26.38      1.25 o 
  -2  -1   3     1493.00     1516.40     23.92 o 
  -1  -1   3       20.41       22.00      0.95 o 
   0  -1   3     6700.98     7652.36    137.15 o 
   1  -1   3      357.24      374.20      6.48 o 
   2  -1   3     2786.71     2968.53     38.97 o 
   3  -1   3      777.25      874.94     14.94 o 
   4  -1   3       10.21        8.66      1.63 o 
   5  -1   3        6.65        6.17      1.90 o 
   6  -1   3       59.21       54.45      4.11 o 
   7  -1   3        0.57        1.21      2.15 o 
   8  -1   3        6.67        7.60      3.12 o 
  -9   0   3       35.94       34.36      6.74 o 
  -8   0   3        3.62        3.76      3.11 o 
  -7   0   3        0.01       -0.21      2.56 o 
  -6   0   3       63.81       63.51      3.94 o 
  -5   0   3        3.58        3.31      1.22 o 
  -4   0   3      123.22      108.05      3.10 o 
  -3   0   3      282.23      300.18      4.98 o 
  -2   0   3     1173.81     1270.27     17.20 o 
  -1   0   3       33.28       32.10      1.21 o 
   0   0   3       21.80       20.36      0.95 o 
   1   0   3      976.30     1072.83     14.67 o 
   2   0   3     2922.66     3140.29     77.07 o 
   3   0   3      903.25      940.57     13.41 o 
   4   0   3      859.79      829.91     16.42 o 
   5   0   3       89.92       84.05      3.72 o 
   6   0   3        5.87        5.38      2.07 o 
   7   0   3       12.18       15.71      2.64 o 
   8   0   3        6.27        4.60      3.00 o 
  -9   1   3       24.57       27.77      5.87 o 
  -8   1   3        3.16        4.74      3.71 o 
  -7   1   3       50.80       47.81      3.01 o 
  -6   1   3       63.14       61.64      2.48 o 
  -5   1   3       66.67       68.78      2.33 o 
  -4   1   3       15.93       23.36      2.39 o 
  -3   1   3       30.77       25.28      1.29 o 
  -2   1   3     1088.00     1158.80     18.46 o 
  -1   1   3      424.74      422.26      6.31 o 
   0   1   3      134.53      148.07      3.41 o 
   1   1   3      303.99      316.71      5.83 o 
   2   1   3       19.49       22.75      1.31 o 
   3   1   3      102.77      109.02      4.16 o 
   4   1   3       16.97       17.59      2.02 o 
   5   1   3       46.20       44.65      4.01 o 
   6   1   3       12.79       12.35      2.43 o 
   7   1   3        3.48        4.66      2.68 o 
   8   1   3        7.08       12.05      3.19 o 
  -9   2   3        8.13       13.50     13.84 o 
  -8   2   3        0.19       -2.12      4.96 o 
  -7   2   3        3.88        3.71      1.86 o 
  -6   2   3        0.30        1.66      1.35 o 
  -5   2   3      283.69      268.25      7.70 o 
  -4   2   3     2868.71     3116.00     48.16 o 
  -3   2   3      218.57      217.57      4.09 o 
  -2   2   3        7.58        8.25      1.00 o 
  -1   2   3       84.43       75.97      1.89 o 
   0   2   3      896.02      891.99     14.55 o 
   1   2   3     1673.09     1878.58     25.35 o 
   2   2   3       74.71       79.26      2.33 o 
   3   2   3       96.39       93.28      2.73 o 
   4   2   3      558.93      567.96     10.68 o 
   5   2   3       68.51       62.24      3.42 o 
   6   2   3        2.78        1.38      2.27 o 
   7   2   3        0.55       -0.38      2.53 o 
  -9   3   3       31.48       32.63      4.65 o 
  -8   3   3       18.67       19.73      2.70 o 
  -7   3   3       18.66       13.88      4.17 o 
  -6   3   3        9.42        4.29      1.50 o 
  -5   3   3      190.55      184.07      9.93 o 
  -4   3   3      984.71     1027.29     14.91 o 
  -3   3   3       68.14       59.15      2.04 o 
  -2   3   3      260.14      283.89      4.96 o 
  -1   3   3       39.55       36.67      1.49 o 
   0   3   3      269.37      269.27      4.93 o 
   1   3   3      688.35      696.03     10.49 o 
   2   3   3     1021.03     1031.80     15.07 o 
   3   3   3        0.59        0.82      1.83 o 
   4   3   3        0.71        1.67      1.47 o 
   5   3   3       88.02       82.33      4.80 o 
   6   3   3      151.85      155.47      5.84 o 
   7   3   3       62.76       86.49      4.98 o 
  -9   4   3        5.76       15.06      3.86 o 
  -8   4   3        3.92        5.29      2.35 o 
  -7   4   3       29.60       30.39      2.29 o 
  -6   4   3       10.83        9.41      2.27 o 
  -5   4   3        1.24        4.24      1.32 o 
  -4   4   3      158.70      158.78      4.77 o 
  -3   4   3      119.17      104.87      2.85 o 
  -2   4   3       24.88       29.59      1.63 o 
  -1   4   3      242.75      226.58      5.20 o 
   0   4   3      159.25      154.80      3.48 o 
   1   4   3       33.32       27.49      1.75 o 
   2   4   3      477.03      464.41      8.03 o 
   3   4   3       34.63       27.24      1.97 o 
   4   4   3        7.17       11.09      2.40 o 
   5   4   3        0.04        2.36      2.35 o 
   6   4   3        1.13       -0.44      2.81 o 
  -9   5   3        1.56        2.67      2.82 o 
  -8   5   3       11.80       10.96      2.66 o 
  -7   5   3        2.37        0.12      1.71 o 
  -6   5   3      267.88      259.31      5.72 o 
  -5   5   3      183.68      181.77      4.42 o 
  -4   5   3       11.55       11.08      1.55 o 
  -3   5   3       55.65       56.05      2.23 o 
  -2   5   3      156.59      164.57      3.79 o 
  -1   5   3       43.00       42.41      1.95 o 
   0   5   3       19.54       11.10      2.85 o 
   1   5   3       69.67       71.41      2.65 o 
   2   5   3       11.31       13.35      1.83 o 
   3   5   3       88.68       89.05      3.28 o 
   4   5   3       11.54       13.79      3.27 o 
   5   5   3       83.13       90.47     11.50 o 
   6   5   3       73.64      102.82      6.71 o 
  -9   6   3        1.30       -3.65      3.63 o 
  -8   6   3        0.04       -1.23      3.34 o 
  -7   6   3        0.02       -0.40      1.84 o 
  -6   6   3       48.76       52.90      2.77 o 
  -5   6   3        3.53        2.04      1.66 o 
  -4   6   3        8.71        8.92      1.69 o 
  -3   6   3        4.00        3.63      1.55 o 
  -2   6   3       84.63       78.43      2.72 o 
  -1   6   3      121.69      130.71      3.52 o 
   0   6   3       83.50       88.86      6.72 o 
   1   6   3      695.31      679.98     13.06 o 
   2   6   3       88.41       83.99      4.03 o 
   3   6   3        0.18        1.77      2.74 o 
   4   6   3       43.44       38.22      4.38 o 
   5   6   3        0.18        6.69     11.19 o 
  -9   7   3        2.06        0.06      4.10 o 
  -8   7   3        0.20        1.80      3.55 o 
  -7   7   3       53.59       66.99      3.93 o 
  -6   7   3        3.36        0.50      2.30 o 
  -5   7   3        1.67        2.03      2.15 o 
  -4   7   3      132.89      138.64      4.82 o 
  -3   7   3       35.51       31.45      3.66 o 
  -2   7   3       12.18       14.21      2.15 o 
  -1   7   3       58.26       68.26      3.42 o 
   0   7   3       12.83       19.25      2.30 o 
   1   7   3       79.47       75.36      8.49 o 
   2   7   3        1.78       -1.24      2.07 o 
   3   7   3       92.96      104.12      4.66 o 
   4   7   3        9.31       15.17      6.49 o 
  -8   8   3        4.87        5.74     12.54 o 
  -7   8   3        5.73        4.40      2.97 o 
  -6   8   3       42.31       46.16      4.18 o 
  -5   8   3        1.92        8.31      2.64 o 
  -4   8   3        1.39        4.29      2.86 o 
  -3   8   3        2.68        0.97      2.67 o 
  -2   8   3      108.68      114.08      5.86 o 
  -1   8   3      234.84      232.12     19.85 o 
   0   8   3       58.77       46.91      4.19 o 
   1   8   3        1.21        2.67      2.70 o 
   2   8   3       18.49       22.82      6.23 o 
   3   8   3       18.92       26.19      5.61 o 
  -7   9   3        5.36        3.07      3.61 o 
  -6   9   3       25.78       32.24      4.27 o 
  -5   9   3        1.67        1.87      5.81 o 
  -4   9   3       12.23       15.36      3.33 o 
  -3   9   3       21.32       27.08      5.20 o 
  -2   9   3        7.41       11.61      3.29 o 
  -1   9   3       55.60       56.66      4.83 o 
   0   9   3        1.41        1.64      3.02 o 
   1   9   3       12.91        9.04      3.47 o 
   2   9   3        1.04        0.95      3.52 o 
  -6  10   3        9.32       14.64      6.42 o 
  -5  10   3        0.15       -2.43      3.46 o 
  -4  10   3        0.86       -3.14      3.36 o 
  -3  10   3        0.09       -3.54      3.35 o 
  -2  10   3        0.09       -0.26      3.26 o 
  -1  10   3        0.07       -1.83      3.24 o 
   0  10   3        5.82        9.09      3.82 o 
   0 -12   4        4.32        3.46      3.23 o 
   1 -12   4        0.89        4.02      3.10 o 
   2 -12   4        0.97        3.15      3.48 o 
   3 -12   4        7.15       10.56      3.10 o 
   4 -12   4        0.83        1.08      2.96 o 
   5 -12   4        0.01        1.93      3.06 o 
  -2 -11   4        1.60        0.22      3.54 o 
  -1 -11   4       15.28       23.89      7.51 o 
   0 -11   4        1.58       -1.34      2.61 o 
   1 -11   4        6.67        8.44      2.71 o 
   2 -11   4        2.31       -0.11      2.40 o 
   3 -11   4       47.63       50.28      3.78 o 
   4 -11   4       84.73       84.29      4.63 o 
   5 -11   4        0.15       -0.55      2.87 o 
   6 -11   4        1.17        0.70      3.75 o 
  -3 -10   4       10.03        8.12      3.63 o 
  -2 -10   4       13.70       13.44      4.12 o 
  -1 -10   4       44.02       36.96      3.39 o 
   0 -10   4       57.22       56.42      7.39 o 
   1 -10   4        0.21        0.77      2.26 o 
   2 -10   4        0.37       -1.33      2.15 o 
   3 -10   4       33.69       43.23      3.29 o 
   4 -10   4       14.08       12.98      2.62 o 
   5 -10   4        1.39        2.90      2.41 o 
   6 -10   4       10.74       11.83      3.58 o 
   7 -10   4        3.16       -3.08      3.46 o 
  -4  -9   4       17.34       21.12      3.88 o 
  -3  -9   4       23.22       28.76      4.15 o 
  -2  -9   4        5.08        9.70      3.06 o 
  -1  -9   4       10.54       11.05      2.45 o 
   0  -9   4        0.01        2.73      2.14 o 
   1  -9   4       32.15       30.97      2.73 o 
   2  -9   4      101.68       89.02      3.92 o 
   3  -9   4      102.42      103.96      4.27 o 
   4  -9   4        2.78        4.25      1.98 o 
   5  -9   4       22.21       21.92      3.05 o 
   6  -9   4        1.66        5.60      3.26 o 
   7  -9   4        2.52       -0.81      3.39 o 
   8  -9   4        4.16        3.01      3.91 o 
  -5  -8   4       14.85       16.46      3.12 o 
  -4  -8   4        3.06        0.91      2.18 o 
  -3  -8   4      169.96      175.08      5.65 o 
  -2  -8   4        0.59        0.80      2.03 o 
  -1  -8   4       47.14       62.82      5.60 o 
   0  -8   4       35.13       34.41      2.73 o 
   1  -8   4        0.01       -0.43      1.62 o 
   2  -8   4        0.53        2.51      1.63 o 
   3  -8   4        8.06        6.66      1.84 o 
   4  -8   4       25.18       21.77      2.36 o 
   5  -8   4       11.71        9.48      2.26 o 
   6  -8   4        8.36       10.09      3.07 o 
   7  -8   4       71.13       79.80      5.74 o 
   8  -8   4        2.44        2.72      3.62 o 
  -6  -7   4       17.06       17.11      6.43 o 
  -5  -7   4        3.23        2.15      2.36 o 
  -4  -7   4       10.43       20.36      4.06 o 
  -3  -7   4        6.59        9.22      2.02 o 
  -2  -7   4       26.19       25.05      1.89 o 
  -1  -7   4        1.21        2.68      1.41 o 
   0  -7   4       38.64       36.93      1.89 o 
   1  -7   4        5.51        6.06      1.60 o 
   2  -7   4      244.58      224.32      7.13 o 
   3  -7   4       35.14       31.89      2.33 o 
   4  -7   4      252.96      232.96     20.95 o 
   5  -7   4      120.72      118.08      4.24 o 
   6  -7   4       52.89       54.22      4.58 o 
   7  -7   4        0.04       -3.01      2.66 o 
   8  -7   4       44.82       51.98      5.14 o 
  -7  -6   4       10.12       17.53      4.45 o 
  -6  -6   4       14.27       21.23      4.03 o 
  -5  -6   4       10.19        9.90      2.43 o 
  -4  -6   4       47.82       39.02      2.85 o 
  -3  -6   4      182.03      168.77      7.49 o 
  -2  -6   4      168.22      163.57      3.92 o 
  -1  -6   4       56.02       49.22      2.01 o 
   0  -6   4       66.08       71.92      2.24 o 
   1  -6   4      101.05      106.35      2.64 o 
   2  -6   4      561.10      580.59      8.96 o 
   3  -6   4      302.07      315.55      5.66 o 
   4  -6   4        7.80        5.78      1.25 o 
   5  -6   4       14.58       17.63      1.82 o 
   6  -6   4       97.04      101.20      4.13 o 
   7  -6   4       17.52       19.98      3.01 o 
   8  -6   4       19.78       16.55      3.81 o 
   9  -6   4        0.00       -1.58      3.89 o 
  -7  -5   4        5.60       14.34      3.86 o 
  -6  -5   4       11.17       10.80      2.55 o 
  -5  -5   4       86.31       82.20      3.94 o 
  -4  -5   4        0.11        2.09      1.82 o 
  -3  -5   4        0.14       -1.32      1.15 o 
  -2  -5   4      317.87      332.27      6.95 o 
  -1  -5   4       53.48       58.04      1.98 o 
   0  -5   4      416.62      442.85      7.90 o 
   1  -5   4      212.00      229.24      4.21 o 
   2  -5   4      208.38      229.59      4.28 o 
   3  -5   4        7.43        9.31      1.16 o 
   4  -5   4      322.24      347.64      6.26 o 
   5  -5   4       39.90       38.92      3.42 o 
   6  -5   4        1.82        2.30      1.95 o 
   7  -5   4      284.31      287.94      7.85 o 
   8  -5   4       29.06       27.86      3.45 o 
   9  -5   4       15.74       14.14      3.05 o 
  -8  -4   4        6.49        7.36      3.78 o 
  -7  -4   4       40.59       51.41      4.96 o 
  -6  -4   4        3.13        2.03      2.09 o 
  -5  -4   4       17.91       15.91      2.80 o 
  -4  -4   4       61.93       51.15      5.61 o 
  -3  -4   4       13.20       20.02      1.39 o 
  -2  -4   4      247.18      263.60      4.77 o 
  -1  -4   4       76.34       74.70      2.04 o 
   0  -4   4      244.57      219.20      5.00 o 
   1  -4   4        1.03        1.14      0.93 o 
   2  -4   4      870.35      881.48     14.80 o 
   3  -4   4      181.19      196.45      3.95 o 
   4  -4   4       11.56       12.15      1.37 o 
   5  -4   4        1.13        4.15      1.64 o 
   6  -4   4        3.16        4.16      1.95 o 
   7  -4   4       27.89       26.92      2.78 o 
   8  -4   4       26.13       27.13      4.37 o 
   9  -4   4        4.64        7.10      3.03 o 
  -8  -3   4       16.35       11.53      3.83 o 
  -7  -3   4        5.14        5.55      3.14 o 
  -6  -3   4       45.36       45.34      3.07 o 
  -5  -3   4       29.83       23.99      3.63 o 
  -4  -3   4       11.79       11.86      1.32 o 
  -3  -3   4      293.48      282.49      6.31 o 
  -2  -3   4       82.45       74.74      2.63 o 
  -1  -3   4        2.39        5.01      0.80 o 
   0  -3   4     1585.99     1748.98     27.22 o 
   1  -3   4      104.21       96.76      2.31 o 
   2  -3   4      550.32      553.91      8.38 o 
   3  -3   4      681.65      657.57      9.89 o 
   4  -3   4      797.43      799.19     11.88 o 
   5  -3   4       11.30       10.08      1.83 o 
   6  -3   4        0.59        0.58      1.78 o 
   7  -3   4       28.86       31.22      2.99 o 
   8  -3   4        3.01        3.24      2.49 o 
  -9  -2   4        6.48       13.24      4.45 o 
  -8  -2   4        0.02       -0.05      3.09 o 
  -7  -2   4       11.87        7.33      2.99 o 
  -6  -2   4       18.59       17.77      2.23 o 
  -5  -2   4        0.11       -1.49      1.44 o 
  -4  -2   4      128.91      138.20      3.55 o 
  -3  -2   4      301.70      282.80      8.44 o 
  -2  -2   4      200.21      213.35      4.82 o 
  -1  -2   4     2173.10     2366.00     31.27 o 
   0  -2   4       21.23       15.07      1.04 o 
   1  -2   4      113.67       95.71      3.41 o 
   2  -2   4      231.06      244.89      4.36 o 
   3  -2   4      259.56      253.39      5.68 o 
   4  -2   4       16.74       22.82      2.00 o 
   5  -2   4       80.46       76.22      3.45 o 
   6  -2   4       92.82       89.75      3.98 o 
   7  -2   4       13.51       21.61      2.76 o 
   8  -2   4        0.05        2.24      2.51 o 
  -9  -1   4       27.17       23.00      4.49 o 
  -8  -1   4        0.99        0.28      3.23 o 
  -7  -1   4       63.20       60.10      4.65 o 
  -6  -1   4      311.29      301.52     12.24 o 
  -5  -1   4       40.67       45.87      1.97 o 
  -4  -1   4      236.83      227.61      6.23 o 
  -3  -1   4      196.08      192.82      4.63 o 
  -2  -1   4        4.32        3.06      1.17 o 
  -1  -1   4       46.35       50.37      1.52 o 
   0  -1   4      312.63      318.22      5.90 o 
   1  -1   4       52.78       60.24      2.07 o 
   2  -1   4      105.62      103.95      2.79 o 
   3  -1   4       12.33       18.48      1.27 o 
   4  -1   4       23.78       21.16      2.26 o 
   5  -1   4      214.95      199.95      6.47 o 
   6  -1   4        0.06       -1.79      2.54 o 
   7  -1   4        7.90        8.64      2.47 o 
   8  -1   4        0.06       -1.21      2.57 o 
  -9   0   4       41.10       38.89      4.86 o 
  -8   0   4       59.49       60.54      9.05 o 
  -7   0   4        9.54        6.52      2.76 o 
  -6   0   4       28.84       29.87      1.92 o 
  -5   0   4      361.40      375.15      7.72 o 
  -4   0   4      488.71      516.08      8.19 o 
  -3   0   4      631.75      620.51      9.29 o 
  -2   0   4      171.78      171.48      4.10 o 
  -1   0   4      216.36      199.04      9.18 o 
   0   0   4     4437.07     4863.52     63.10 o 
   1   0   4      174.45      191.35      3.57 o 
   2   0   4      102.99      100.16      2.90 o 
   3   0   4      150.82      164.81      3.98 o 
   4   0   4      157.34      164.79      4.91 o 
   5   0   4      119.77      117.51      8.86 o 
   6   0   4       42.85       43.77      4.25 o 
   7   0   4        2.76        2.19      2.35 o 
   8   0   4        0.00       -3.08      2.84 o 
  -9   1   4        0.40        0.21      6.80 o 
  -8   1   4        3.93        2.97      2.80 o 
  -7   1   4        0.03       -1.41      1.92 o 
  -6   1   4      299.63      295.93      7.91 o 
  -5   1   4        0.79        1.48      1.23 o 
  -4   1   4       20.37       19.20      1.41 o 
  -3   1   4       91.99       84.00      2.28 o 
  -2   1   4      115.50       93.81      2.64 o 
  -1   1   4       37.07       35.44      1.30 o 
   0   1   4       29.78       37.28      2.17 o 
   1   1   4     3634.93     4157.28     54.38 o 
   2   1   4      294.20      291.25      5.23 o 
   3   1   4      317.33      307.90      5.67 o 
   4   1   4       98.84       98.71      8.60 o 
   5   1   4      326.73      287.93     11.64 o 
   6   1   4      113.46      121.62      6.88 o 
   7   1   4       47.91       47.26      7.25 o 
  -9   2   4        5.62       14.11      4.10 o 
  -8   2   4       11.22        9.60      4.60 o 
  -7   2   4       23.18       23.67      2.08 o 
  -6   2   4       23.60       27.56      2.27 o 
  -5   2   4      105.72       99.28      2.98 o 
  -4   2   4      653.90      626.18      9.78 o 
  -3   2   4      169.10      182.47      4.38 o 
  -2   2   4      223.31      239.34      4.35 o 
  -1   2   4       21.80       23.19      1.67 o 
   0   2   4       61.12       65.76      2.89 o 
   1   2   4      388.24      427.36      6.93 o 
   2   2   4        5.56        7.43      1.26 o 
   3   2   4       20.20       18.04      1.66 o 
   4   2   4       53.27       41.94      2.97 o 
   5   2   4        2.74        1.25      1.91 o 
   6   2   4        3.37        1.67      2.41 o 
   7   2   4       38.45       40.59      3.95 o 
  -9   3   4       12.57       15.86      9.68 o 
  -8   3   4        0.03        1.23      3.15 o 
  -7   3   4       14.09       17.12      2.14 o 
  -6   3   4       44.22       36.88      2.62 o 
  -5   3   4       70.60       74.92      3.21 o 
  -4   3   4      247.31      257.90      5.10 o 
  -3   3   4      264.57      275.90      5.15 o 
  -2   3   4      985.46      935.95     13.52 o 
  -1   3   4      183.22      170.17      4.35 o 
   0   3   4      205.33      200.69      4.92 o 
   1   3   4       56.82       58.20      2.13 o 
   2   3   4      160.26      150.42      3.69 o 
   3   3   4        1.53        2.95      1.46 o 
   4   3   4       74.38       71.11      3.60 o 
   5   3   4       10.29       10.44      4.37 o 
   6   3   4       27.88       22.96      3.51 o 
  -9   4   4        0.84        8.36      3.67 o 
  -8   4   4       18.60       16.83      6.48 o 
  -7   4   4        0.68        2.73      1.89 o 
  -6   4   4      246.08      262.70      5.74 o 
  -5   4   4      235.36      219.45      6.10 o 
  -4   4   4       17.76       15.98      2.06 o 
  -3   4   4       90.43       95.21      3.45 o 
  -2   4   4       42.84       43.52      1.93 o 
  -1   4   4      633.89      663.39     10.23 o 
   0   4   4       29.72       25.23      1.70 o 
   1   4   4       19.45       17.43      1.68 o 
   2   4   4      161.54      151.50      4.72 o 
   3   4   4      139.71      125.03      4.41 o 
   4   4   4       83.40       91.21      5.31 o 
   5   4   4        1.27        2.77      4.19 o 
   6   4   4       34.69       31.20      9.00 o 
  -9   5   4        4.22        1.48      5.07 o 
  -8   5   4        2.20        3.36      2.51 o 
  -7   5   4       52.05       48.45      3.93 o 
  -6   5   4      288.67      276.76      8.17 o 
  -5   5   4        0.73       -1.09      1.56 o 
  -4   5   4       45.18       41.63      2.24 o 
  -3   5   4       57.25       60.61      3.10 o 
  -2   5   4       13.18       10.89      1.78 o 
  -1   5   4       45.35       44.01      2.58 o 
   0   5   4       41.51       37.54      3.61 o 
   1   5   4      141.51      139.51      4.64 o 
   2   5   4       17.52       17.75      2.24 o 
   3   5   4       13.60       14.24      2.24 o 
   4   5   4       72.22       71.21      5.13 o 
   5   5   4       84.79       99.71      6.26 o 
  -9   6   4        1.01        2.75      4.11 o 
  -8   6   4        4.44        9.22      2.77 o 
  -7   6   4       27.97       31.63      2.63 o 
  -6   6   4       40.84       42.87      2.71 o 
  -5   6   4       10.24       11.74      2.04 o 
  -4   6   4       49.93       50.92      2.95 o 
  -3   6   4       29.16       25.46      2.96 o 
  -2   6   4       94.68       89.31      4.79 o 
  -1   6   4        6.53        5.89      2.49 o 
   0   6   4      383.65      394.20     11.10 o 
   1   6   4       90.99       91.85      4.95 o 
   2   6   4       10.59       10.12      2.18 o 
   3   6   4       20.94       18.65      2.73 o 
   4   6   4       15.84       21.98      4.07 o 
  -8   7   4       46.48       43.26      5.12 o 
  -7   7   4       39.60       35.82      6.62 o 
  -6   7   4        2.19        1.25      2.35 o 
  -5   7   4       28.51       32.26      3.84 o 
  -4   7   4       40.62       46.91      3.94 o 
  -3   7   4       41.18       34.97      3.58 o 
  -2   7   4       45.00       45.61      3.04 o 
  -1   7   4      119.25      125.85      8.17 o 
   0   7   4       21.00       20.66      2.53 o 
   1   7   4       51.77       58.72      3.53 o 
   2   7   4       22.14       17.47      2.73 o 
   3   7   4       40.53       47.83      3.76 o 
  -8   8   4        0.13        1.46      3.62 o 
  -7   8   4        0.49        4.78      7.54 o 
  -6   8   4       11.04        5.24      3.38 o 
  -5   8   4        0.63       -0.07      4.03 o 
  -4   8   4        3.62        0.58      2.69 o 
  -3   8   4        6.15        2.11      2.78 o 
  -2   8   4        3.21        1.86      2.85 o 
  -1   8   4      170.67      155.31      7.14 o 
   0   8   4      158.90      153.89      7.14 o 
   1   8   4        5.94        9.51      3.16 o 
   2   8   4       27.22       26.79      4.08 o 
  -7   9   4        2.14        3.82      6.20 o 
  -6   9   4        9.41       12.26      3.94 o 
  -5   9   4        1.17        0.75      3.18 o 
  -4   9   4        2.16        2.97      3.23 o 
  -3   9   4       18.90       23.12      3.97 o 
  -2   9   4        7.82        3.47      3.57 o 
  -1   9   4       55.55       54.25      5.01 o 
   0   9   4       38.89       46.32      4.87 o 
   1   9   4        8.87        5.05      3.57 o 
  -5  10   4        0.26       -4.09      3.56 o 
  -4  10   4        5.65       -1.71      3.51 o 
  -3  10   4       40.68       47.53      5.20 o 
  -2  10   4       16.14       11.31      3.88 o 
  -1  10   4        8.44       10.77      3.96 o 
   0 -12   5        0.48       -1.28      4.67 o 
   1 -12   5        0.16       -4.30      2.93 o 
   2 -12   5        6.82        3.77      4.20 o 
   3 -12   5        6.73        4.55      3.00 o 
   4 -12   5       10.71        7.76      3.10 o 
   5 -12   5        2.58        2.48      2.98 o 
  -2 -11   5        0.62        2.46      3.58 o 
  -1 -11   5        2.16        5.27      3.54 o 
   0 -11   5        4.73        9.00      2.87 o 
   1 -11   5        7.62        6.55      2.62 o 
   2 -11   5       13.57       10.68      3.33 o 
   3 -11   5       45.62       48.81      3.72 o 
   4 -11   5       33.16       33.25      4.15 o 
   5 -11   5        0.11        2.44      2.52 o 
   6 -11   5        0.20       -0.89      3.55 o 
  -3 -10   5        0.89       -0.12      3.33 o 
  -2 -10   5       24.86       33.36      4.85 o 
  -1 -10   5        4.68        6.36      3.33 o 
   0 -10   5       10.21        6.36      2.53 o 
   1 -10   5        0.30        0.57      2.17 o 
   2 -10   5       42.82       50.08      3.43 o 
   3 -10   5        4.71        3.71      2.33 o 
   4 -10   5       20.18       20.86      2.78 o 
   5 -10   5        2.19        3.23      2.39 o 
   6 -10   5        0.11       -3.09      3.33 o 
   7 -10   5        2.91        9.01      4.07 o 
  -4  -9   5        0.38       -1.28      3.51 o 
  -3  -9   5        5.02        1.52      2.94 o 
  -2  -9   5        9.97       10.14      3.16 o 
  -1  -9   5       77.83       79.36      3.99 o 
   0  -9   5        1.31        3.88      2.18 o 
   1  -9   5      101.65      112.10      5.72 o 
   2  -9   5      422.62      430.18      9.72 o 
   3  -9   5       24.12       19.57      2.75 o 
   4  -9   5       77.72       88.58      4.06 o 
   5  -9   5       10.32        6.86      2.55 o 
   6  -9   5        0.77       -1.27      3.07 o 
   7  -9   5        1.05        1.21      3.29 o 
   8  -9   5        5.25        3.27      3.98 o 
  -5  -8   5        0.06       -0.37      2.54 o 
  -4  -8   5        9.69        2.42      3.05 o 
  -3  -8   5      272.42      268.33      7.35 o 
  -2  -8   5       45.89       52.68      5.77 o 
  -1  -8   5        1.75        1.55      2.01 o 
   0  -8   5       14.69       13.65      2.18 o 
   1  -8   5       23.40       22.58      2.31 o 
   2  -8   5        6.59        6.58      1.87 o 
   3  -8   5       22.00       27.99      2.69 o 
   4  -8   5        1.47       -1.41      1.77 o 
   5  -8   5       70.72       71.18      3.67 o 
   6  -8   5        2.54        0.79      2.95 o 
   7  -8   5        2.85        1.28      3.27 o 
   8  -8   5       50.57       61.29      5.74 o 
  -6  -7   5        0.91        0.18      2.69 o 
  -5  -7   5       46.56       53.11      4.11 o 
  -4  -7   5       23.04       26.20      4.42 o 
  -3  -7   5       68.64       61.47      3.95 o 
  -2  -7   5       87.91       80.86      3.32 o 
  -1  -7   5      420.59      417.25      7.43 o 
   0  -7   5      152.88      159.60      4.67 o 
   1  -7   5       51.45       42.92      2.79 o 
   2  -7   5       73.59       78.97      3.31 o 
   3  -7   5      207.32      197.09      5.42 o 
   4  -7   5        8.70        8.15      1.83 o 
   5  -7   5       12.83       11.40      2.93 o 
   6  -7   5        0.04       -0.10      3.62 o 
   7  -7   5      112.57      114.88      6.56 o 
   8  -7   5       21.69       21.40      4.12 o 
  -7  -6   5        2.15        2.62      4.00 o 
  -6  -6   5        0.55        0.81      2.41 o 
  -5  -6   5       54.06       49.55      3.40 o 
  -4  -6   5       96.54       89.53      3.97 o 
  -3  -6   5        5.40        4.74      1.77 o 
  -2  -6   5       27.04       27.01      1.81 o 
  -1  -6   5        9.08       10.01      1.30 o 
   0  -6   5       99.13       97.11      3.80 o 
   1  -6   5      180.97      196.04      4.08 o 
   2  -6   5        9.46        6.57      1.13 o 
   3  -6   5       13.89       18.53      1.77 o 
   4  -6   5       42.33       40.83      2.06 o 
   5  -6   5       87.34       95.03      3.78 o 
   6  -6   5       53.89       55.08      3.30 o 
   7  -6   5       13.62       12.20      2.83 o 
   8  -6   5       38.42       38.47      5.76 o 
  -7  -5   5        2.88        0.63      3.33 o 
  -6  -5   5        0.55        0.62      2.28 o 
  -5  -5   5        0.75        0.68      1.90 o 
  -4  -5   5       10.41        8.73      1.94 o 
  -3  -5   5        0.01        0.90      1.93 o 
  -2  -5   5      133.38      127.95      3.66 o 
  -1  -5   5      287.53      301.64      5.42 o 
   0  -5   5       26.49       20.07      1.46 o 
   1  -5   5        2.03        2.79      1.01 o 
   2  -5   5      492.76      563.19      8.85 o 
   3  -5   5        0.85        2.61      1.97 o 
   4  -5   5        2.11        0.46      1.20 o 
   5  -5   5      114.45      106.02      4.85 o 
   6  -5   5       21.74       17.16      3.31 o 
   7  -5   5       65.96       64.35      4.59 o 
   8  -5   5        6.23        8.50      2.68 o 
  -8  -4   5        6.51        0.53      6.49 o 
  -7  -4   5       11.22       10.25      3.60 o 
  -6  -4   5       87.42       93.86      5.31 o 
  -5  -4   5       44.31       42.36      2.98 o 
  -4  -4   5       20.05       18.69      2.11 o 
  -3  -4   5       83.20       93.34      3.41 o 
  -2  -4   5       91.16       87.16      3.90 o 
  -1  -4   5      189.42      196.74      5.45 o 
   0  -4   5      566.77      578.30      8.80 o 
   1  -4   5      591.73      625.85     11.01 o 
   2  -4   5      157.60      176.16      5.58 o 
   3  -4   5       10.43       12.79      1.34 o 
   4  -4   5       70.73       64.38      2.51 o 
   5  -4   5      181.00      194.57      5.66 o 
   6  -4   5        2.61        1.76      2.01 o 
   7  -4   5        0.53        3.65      2.81 o 
   8  -4   5       51.05       44.77      3.71 o 
  -8  -3   5        3.17        0.11      3.59 o 
  -7  -3   5        7.04        5.13      8.27 o 
  -6  -3   5        3.20        6.00      2.08 o 
  -5  -3   5        0.07       -0.38      1.66 o 
  -4  -3   5      421.80      400.91      8.65 o 
  -3  -3   5       18.25       18.99      2.12 o 
  -2  -3   5      285.59      278.91      6.09 o 
  -1  -3   5       58.39       50.49      1.86 o 
   0  -3   5     1771.29     2011.26     27.00 o 
   1  -3   5      234.04      280.89      4.94 o 
   2  -3   5       66.59       71.95      2.55 o 
   3  -3   5       35.04       30.23      1.65 o 
   4  -3   5       86.76       79.38      3.79 o 
   5  -3   5       97.58       89.20      4.01 o 
   6  -3   5        8.48        9.64      2.17 o 
   7  -3   5       21.59       24.54      2.90 o 
   8  -3   5        0.71       -2.04      3.72 o 
  -8  -2   5       39.34       41.19      4.77 o 
  -7  -2   5       35.04       38.92      9.85 o 
  -6  -2   5       42.26       43.09      3.42 o 
  -5  -2   5       74.73       70.65      4.63 o 
  -4  -2   5      139.17      150.90      4.50 o 
  -3  -2   5       92.56       91.10      3.15 o 
  -2  -2   5      186.63      194.04      4.69 o 
  -1  -2   5      150.95      147.47      3.04 o 
   0  -2   5     1084.76     1136.81     67.50 o 
   1  -2   5       18.59        7.86      1.97 o 
   2  -2   5      955.75      975.38     13.98 o 
   3  -2   5       44.96       40.52      1.77 o 
   4  -2   5        1.94        4.57      1.63 o 
   5  -2   5       38.14       34.21      2.70 o 
   6  -2   5      201.28      191.68      8.79 o 
   7  -2   5        3.96        3.83      2.34 o 
   8  -2   5       23.49       22.85      3.30 o 
  -9  -1   5        1.87        2.29      3.69 o 
  -8  -1   5        0.81        0.45      2.95 o 
  -7  -1   5       51.22       58.66      5.15 o 
  -6  -1   5      224.07      201.06     10.31 o 
  -5  -1   5        3.50        3.96      2.16 o 
  -4  -1   5      106.04      102.71      3.97 o 
  -3  -1   5      164.21      140.13      3.00 o 
  -2  -1   5      161.78      144.61      3.03 o 
  -1  -1   5        6.88        7.96      1.01 o 
   0  -1   5        5.21        5.78      1.25 o 
   1  -1   5     1715.52     1855.36     25.08 o 
   2  -1   5      697.97      771.58     11.41 o 
   3  -1   5      329.95      325.46      9.65 o 
   4  -1   5        1.16        0.28      1.61 o 
   5  -1   5      104.85      105.14      6.05 o 
   6  -1   5       29.06       29.86      2.91 o 
   7  -1   5       21.29       23.57      3.03 o 
   8  -1   5       12.30       12.14      3.36 o 
  -9   0   5        6.15        4.66      3.65 o 
  -8   0   5        9.17        7.98      8.90 o 
  -7   0   5       67.44       66.82      3.71 o 
  -6   0   5       38.46       33.73      4.12 o 
  -5   0   5       21.79       17.94      1.61 o 
  -4   0   5       20.47       18.68      1.50 o 
  -3   0   5        0.53        1.46      1.05 o 
  -2   0   5      486.27      484.56     11.95 o 
  -1   0   5       13.83        6.31      1.55 o 
   0   0   5      113.12      126.89      7.04 o 
   1   0   5       89.17      102.74      3.12 o 
   2   0   5        8.15       12.17      1.29 o 
   3   0   5       19.74       21.01      3.51 o 
   4   0   5      168.42      133.48     17.67 o 
   5   0   5        2.72        2.91      2.15 o 
   6   0   5        3.24        2.44      2.18 o 
   7   0   5      115.85      111.61      5.27 o 
  -9   1   5        9.02        6.22      3.53 o 
  -8   1   5       25.04       34.29      4.09 o 
  -7   1   5       41.90       51.45      3.28 o 
  -6   1   5       67.20       69.00      5.43 o 
  -5   1   5       68.43       74.62      3.42 o 
  -4   1   5      157.03      170.24      3.78 o 
  -3   1   5      322.97      294.85      5.86 o 
  -2   1   5       10.79        7.38      2.19 o 
  -1   1   5       38.42       35.90      1.96 o 
   0   1   5     1447.27     1497.63     23.80 o 
   1   1   5      936.39     1081.55     15.41 o 
   2   1   5      992.21      982.14     14.38 o 
   3   1   5        0.59        0.41      1.32 o 
   4   1   5      128.11      116.41      5.01 o 
   5   1   5       83.64       60.37      9.33 o 
   6   1   5        0.73        2.17      2.35 o 
   7   1   5        3.07        3.84      2.94 o 
  -9   2   5        1.00        0.32      3.28 o 
  -8   2   5        4.85        2.88      3.52 o 
  -7   2   5        1.14       -2.17      2.51 o 
  -6   2   5       27.06       27.15      2.03 o 
  -5   2   5      312.73      309.84      6.78 o 
  -4   2   5        1.64        0.56      1.23 o 
  -3   2   5      723.25      746.69     13.13 o 
  -2   2   5      203.18      195.94      3.91 o 
  -1   2   5       11.09       12.13      1.60 o 
   0   2   5       30.18       28.24      1.94 o 
   1   2   5       40.50       45.45      2.19 o 
   2   2   5        5.50        6.27      1.46 o 
   3   2   5      996.83      956.96     24.31 o 
   4   2   5      353.69      362.08      8.61 o 
   5   2   5        3.28        3.30      2.49 o 
   6   2   5       18.79       17.31      3.60 o 
   7   2   5      111.59      104.37      8.92 o 
  -9   3   5        2.17        6.94      3.84 o 
  -8   3   5        3.72        1.90      3.32 o 
  -7   3   5       14.05       12.42      2.08 o 
  -6   3   5       16.89       14.28      2.01 o 
  -5   3   5        1.88        1.22      1.38 o 
  -4   3   5        0.12       -0.41      1.30 o 
  -3   3   5      134.60      135.03      3.36 o 
  -2   3   5        2.17        1.86      1.28 o 
  -1   3   5     1611.03     1754.43     28.00 o 
   0   3   5       21.89       25.51      2.06 o 
   1   3   5        9.69        8.28      1.69 o 
   2   3   5       11.94        8.79      1.85 o 
   3   3   5       79.23       81.61      7.08 o 
   4   3   5       27.34       29.28      3.64 o 
   5   3   5       50.62       49.22      4.68 o 
   6   3   5       34.03       40.31      5.41 o 
  -9   4   5        0.01       -0.76      3.57 o 
  -8   4   5        4.20        0.82      2.94 o 
  -7   4   5       31.87       31.77      4.27 o 
  -6   4   5      300.15      263.59      5.85 o 
  -5   4   5       10.87       16.33      1.84 o 
  -4   4   5        9.44       11.58      1.67 o 
  -3   4   5       13.39       12.45      1.56 o 
  -2   4   5       64.13       53.45      2.79 o 
  -1   4   5      288.11      289.40      6.78 o 
   0   4   5       89.42       84.66      3.48 o 
   1   4   5       36.71       33.45      2.44 o 
   2   4   5       10.74       10.56      2.00 o 
   3   4   5       65.15       64.23      3.46 o 
   4   4   5       30.18       33.26      4.00 o 
   5   4   5       13.58       20.17      5.77 o 
  -9   5   5        5.68        9.25      6.36 o 
  -8   5   5        0.88        2.94      2.29 o 
  -7   5   5        3.25        6.12      2.11 o 
  -6   5   5       62.08       62.29      4.10 o 
  -5   5   5       24.14       29.34      2.28 o 
  -4   5   5       43.72       40.81      2.87 o 
  -3   5   5      121.07      114.53      7.85 o 
  -2   5   5      105.13       99.18      3.82 o 
  -1   5   5       17.70       19.32      2.46 o 
   0   5   5       55.76       56.07      6.85 o 
   1   5   5       18.60       16.34      2.23 o 
   2   5   5        3.41        5.84      2.08 o 
   3   5   5        0.93        0.17      2.05 o 
   4   5   5       13.47       13.62      3.53 o 
   5   5   5       96.17      115.39      7.11 o 
  -8   6   5       64.35       63.25      3.62 o 
  -7   6   5       42.52       34.85      2.78 o 
  -6   6   5        0.93       -2.86      1.91 o 
  -5   6   5       43.53       37.86      2.89 o 
  -4   6   5        1.77       -0.50      1.97 o 
  -3   6   5       64.86       65.89      5.40 o 
  -2   6   5       22.43       18.93      2.53 o 
  -1   6   5        8.66        7.74      1.99 o 
   0   6   5       26.97       24.71      2.57 o 
   1   6   5       49.47       48.67      3.38 o 
   2   6   5        3.46        1.87      2.17 o 
   3   6   5        1.81        0.05      3.09 o 
   4   6   5       41.87       54.24      5.28 o 
  -8   7   5       59.33       68.72      5.46 o 
  -7   7   5        2.92        1.86      2.97 o 
  -6   7   5       10.55        8.61      3.32 o 
  -5   7   5        8.76        6.08      2.94 o 
  -4   7   5       40.87       52.47      6.77 o 
  -3   7   5        0.41       -0.85      2.04 o 
  -2   7   5        8.19       10.16      2.32 o 
  -1   7   5      252.28      255.84      7.12 o 
   0   7   5        2.36        2.10      3.25 o 
   1   7   5        5.14        5.76      2.35 o 
   2   7   5       27.64       35.88      3.33 o 
   3   7   5       20.31       23.90      4.24 o 
  -7   8   5        2.34        0.68      3.39 o 
  -6   8   5        0.07       -4.26      2.84 o 
  -5   8   5        1.82       -1.81      6.43 o 
  -4   8   5        2.09       -1.10      3.26 o 
  -3   8   5       44.16       50.22      4.61 o 
  -2   8   5      209.02      222.56      8.85 o 
  -1   8   5        6.59        6.31      3.30 o 
   0   8   5        9.63        8.22      3.35 o 
   1   8   5       56.04       53.70      4.86 o 
   2   8   5       11.61        9.74      4.03 o 
  -6   9   5        0.62        0.56      3.69 o 
  -5   9   5        0.04        5.76      6.57 o 
  -4   9   5        0.83       -4.87      3.25 o 
  -3   9   5       37.32       45.35      4.95 o 
  -2   9   5       24.69       19.78      4.11 o 
  -1   9   5        9.80       12.23      3.73 o 
   0   9   5       20.44       17.66      5.07 o 
   0 -12   6        1.96        3.54      5.89 o 
   1 -12   6        0.59        0.93      3.05 o 
   2 -12   6        0.40        0.10      3.81 o 
   3 -12   6       39.51       40.24      3.86 o 
   4 -12   6        4.59        4.39      2.90 o 
   5 -12   6        0.03       -0.15      3.08 o 
  -2 -11   6        5.34        9.88      4.88 o 
  -1 -11   6        0.72       -0.61      3.36 o 
   0 -11   6        0.66        0.09      3.29 o 
   1 -11   6       27.48       31.80      6.62 o 
   2 -11   6        0.02        2.04      2.96 o 
   3 -11   6        1.22       -0.79      2.47 o 
   4 -11   6        7.47        3.51      2.69 o 
   5 -11   6        0.11       -0.63      2.47 o 
   6 -11   6        0.36       -2.26      3.59 o 
  -3 -10   6        6.68        6.40      5.31 o 
  -2 -10   6        0.46        1.93      3.11 o 
  -1 -10   6       17.48       23.15      6.00 o 
   0 -10   6        0.36       -0.24      2.34 o 
   1 -10   6       69.13       82.28      4.25 o 
   2 -10   6       69.14       65.96      3.81 o 
   3 -10   6       10.72        6.98      2.47 o 
   4 -10   6       29.34       27.11      3.27 o 
   5 -10   6        5.47        4.49      2.40 o 
   6 -10   6        3.99        4.59      3.71 o 
   7 -10   6       32.29       38.29      5.21 o 
  -4  -9   6       24.71       23.52      4.16 o 
  -3  -9   6        0.48        0.42      2.99 o 
  -2  -9   6       26.47       25.04      6.34 o 
  -1  -9   6        0.15        6.28      2.96 o 
   0  -9   6       13.94       12.48      2.38 o 
   1  -9   6      194.96      195.06      6.11 o 
   2  -9   6      183.92      170.14      7.83 o 
   3  -9   6        4.07        2.31      2.07 o 
   4  -9   6        7.67        8.33      2.32 o 
   5  -9   6        6.44        5.93      2.31 o 
   6  -9   6        7.83        0.55      3.03 o 
   7  -9   6        0.11        2.94      3.67 o 
  -5  -8   6        0.31       -3.71      2.48 o 
  -4  -8   6        0.12       -3.12      2.08 o 
  -3  -8   6        0.09        1.47      2.16 o 
  -2  -8   6        0.24        5.49      3.54 o 
  -1  -8   6       31.23       34.80      2.82 o 
   0  -8   6      257.96      269.01      6.91 o 
   1  -8   6       63.35       53.61      4.39 o 
   2  -8   6        0.71        0.61      1.69 o 
   3  -8   6       67.49       73.75      4.74 o 
   4  -8   6       69.34       80.96      5.17 o 
   5  -8   6       40.85       44.03      3.99 o 
   6  -8   6       47.19       56.52      6.61 o 
   7  -8   6       28.41       27.26      4.21 o 
   8  -8   6       33.15       30.92      4.83 o 
  -6  -7   6        3.08       -0.57      2.64 o 
  -5  -7   6       84.03       77.88      4.30 o 
  -4  -7   6        3.85       -1.29      2.00 o 
  -3  -7   6      122.24      131.17      6.31 o 
  -2  -7   6        8.93       12.21      2.09 o 
  -1  -7   6       41.35       36.35      4.16 o 
   0  -7   6      264.07      275.18      6.90 o 
   1  -7   6       33.57       32.87      1.95 o 
   2  -7   6       11.62       12.91      3.73 o 
   3  -7   6       63.53       60.87      3.05 o 
   4  -7   6        0.01        2.59      1.69 o 
   5  -7   6        1.98        1.11      2.39 o 
   6  -7   6        0.38        2.35      3.12 o 
   7  -7   6       45.86       43.12      4.75 o 
   8  -7   6       17.18       20.33      4.59 o 
  -7  -6   6        2.24       -0.20      3.58 o 
  -6  -6   6        2.48        4.97      2.49 o 
  -5  -6   6       51.80       48.80      3.50 o 
  -4  -6   6       94.00       82.00      3.88 o 
  -3  -6   6       59.55       53.05      3.10 o 
  -2  -6   6        0.00       -0.65      1.55 o 
  -1  -6   6       29.09       30.73      1.82 o 
   0  -6   6      145.78      150.56      3.61 o 
   1  -6   6       12.04       16.20      2.46 o 
   2  -6   6       71.27       65.77      3.96 o 
   3  -6   6        1.90        1.13      1.62 o 
   4  -6   6        2.89        1.35      1.37 o 
   5  -6   6       13.47       16.12      3.22 o 
   6  -6   6      244.28      247.73      9.11 o 
   7  -6   6      116.53      109.19      5.18 o 
   8  -6   6        5.08        4.83      3.65 o 
  -7  -5   6       19.44       20.41      4.26 o 
  -6  -5   6       11.41       12.12      3.28 o 
  -5  -5   6       38.68       42.06      3.03 o 
  -4  -5   6        4.42        6.11      1.92 o 
  -3  -5   6        2.77        2.28      2.76 o 
  -2  -5   6      162.11      160.29      3.61 o 
  -1  -5   6        8.27        5.10      1.13 o 
   0  -5   6       72.60       68.60      2.26 o 
   1  -5   6      997.50     1097.60     15.85 o 
   2  -5   6      288.28      269.39      5.19 o 
   3  -5   6       83.12       78.39      2.62 o 
   4  -5   6       32.82       31.94      1.98 o 
   5  -5   6       35.16       34.47      2.83 o 
   6  -5   6        2.34        3.43      2.44 o 
   7  -5   6       41.84       54.54      5.32 o 
   8  -5   6       16.31       17.47      4.11 o 
  -8  -4   6        0.43       -1.11      3.91 o 
  -7  -4   6       47.92       47.64      5.12 o 
  -6  -4   6        0.00       -0.13      2.02 o 
  -5  -4   6       29.10       25.77      2.65 o 
  -4  -4   6       42.42       43.95      3.05 o 
  -3  -4   6      127.74      115.34      4.01 o 
  -2  -4   6       42.74       35.42      2.20 o 
  -1  -4   6      165.17      155.79      4.19 o 
   0  -4   6       14.61       19.39      3.64 o 
   1  -4   6        4.60        5.15      1.79 o 
   2  -4   6      280.59      286.15      7.95 o 
   3  -4   6      387.05      406.58      7.09 o 
   4  -4   6      177.86      166.37      4.00 o 
   5  -4   6      579.03      566.69     11.73 o 
   6  -4   6       14.76       13.24      3.31 o 
   7  -4   6       19.01       23.00      2.91 o 
   8  -4   6        8.38       16.65      3.12 o 
  -8  -3   6        9.81       16.27      3.98 o 
  -7  -3   6        7.42        5.16      2.53 o 
  -6  -3   6        4.29        3.27      2.08 o 
  -5  -3   6       62.90       70.18      3.58 o 
  -4  -3   6       23.12       25.20      3.68 o 
  -3  -3   6      172.47      174.16      4.89 o 
  -2  -3   6      130.73      125.82      3.78 o 
  -1  -3   6      504.65      564.95      8.74 o 
   0  -3   6     1834.53     2109.88     30.28 o 
   1  -3   6        0.10        2.01      1.04 o 
   2  -3   6      172.39      177.97      3.87 o 
   3  -3   6      189.90      197.25      4.26 o 
   4  -3   6        0.92        0.81      1.73 o 
   5  -3   6        0.02       -2.60      1.73 o 
   6  -3   6        8.14        7.06      2.30 o 
   7  -3   6       21.50       21.02      2.95 o 
   8  -3   6        3.56        7.21      2.85 o 
  -8  -2   6       21.46       31.28      4.40 o 
  -7  -2   6        2.30        5.55      2.47 o 
  -6  -2   6        0.34       -1.91      2.21 o 
  -5  -2   6        0.07       -2.40      1.70 o 
  -4  -2   6       21.93       21.47      2.07 o 
  -3  -2   6      116.14      112.43      4.80 o 
  -2  -2   6      727.67      732.22     13.55 o 
  -1  -2   6      350.57      353.44      5.98 o 
   0  -2   6      687.49      713.90     12.40 o 
   1  -2   6       29.39       39.99      1.74 o 
   2  -2   6      419.61      417.14      7.06 o 
   3  -2   6      169.40      164.59      4.29 o 
   4  -2   6       44.65       36.62      2.66 o 
   5  -2   6       31.94       31.68      2.76 o 
   6  -2   6       38.50       37.58      3.20 o 
   7  -2   6        0.27       -0.70      2.30 o 
   8  -2   6       26.98       29.61      3.74 o 
  -9  -1   6        0.00       -0.90      3.71 o 
  -8  -1   6        5.82        4.74      3.58 o 
  -7  -1   6       18.23       15.51      3.44 o 
  -6  -1   6       54.75       53.07      5.13 o 
  -5  -1   6        0.98       -0.37      1.90 o 
  -4  -1   6       61.35       54.31      2.04 o 
  -3  -1   6      300.36      313.50      5.57 o 
  -2  -1   6      301.89      321.60      5.59 o 
  -1  -1   6      437.71      551.74      8.57 o 
   0  -1   6      243.83      269.57      5.77 o 
   1  -1   6       26.15       32.58      1.60 o 
   2  -1   6       10.34        9.85      1.27 o 
   3  -1   6      180.58      162.19      3.81 o 
   4  -1   6      229.71      208.91     14.24 o 
   5  -1   6        0.58       -0.58      1.98 o 
   6  -1   6        7.84       10.22      2.95 o 
   7  -1   6       36.70       34.25      5.72 o 
  -9   0   6        2.12        0.62      3.71 o 
  -8   0   6        6.01        7.83      3.50 o 
  -7   0   6       11.88        8.02      2.30 o 
  -6   0   6       86.35       78.30      3.76 o 
  -5   0   6        3.53        4.96      1.90 o 
  -4   0   6       86.09       75.18      3.52 o 
  -3   0   6        1.76        1.72      1.25 o 
  -2   0   6      648.37      676.61     10.29 o 
  -1   0   6      486.97      486.92      8.99 o 
   0   0   6      116.42      125.94      2.91 o 
   1   0   6       56.08       58.75      2.68 o 
   2   0   6      425.59      455.85      7.70 o 
   3   0   6      685.95      649.65     10.40 o 
   4   0   6       39.39       31.63      3.08 o 
   5   0   6        0.05       -2.27      2.56 o 
   6   0   6       32.99       28.09      3.22 o 
   7   0   6       25.04       25.14      3.52 o 
  -9   1   6        2.03        6.45      4.49 o 
  -8   1   6        3.57       -1.61      2.89 o 
  -7   1   6        7.27        9.48      2.36 o 
  -6   1   6       46.68       48.39      3.09 o 
  -5   1   6       14.55       11.16      1.90 o 
  -4   1   6      147.57      142.55      3.56 o 
  -3   1   6       22.48       22.10      1.58 o 
  -2   1   6      352.01      338.24      6.86 o 
  -1   1   6       12.29       12.42      1.62 o 
   0   1   6      235.43      233.74      5.54 o 
   1   1   6      211.12      206.85      4.24 o 
   2   1   6       20.98       17.60      1.68 o 
   3   1   6        1.73        1.57      1.96 o 
   4   1   6      188.37      192.82      7.83 o 
   5   1   6       94.04       93.84      4.58 o 
   6   1   6        1.87        4.55      4.36 o 
   7   1   6       12.83       13.28      4.08 o 
  -9   2   6        9.08        8.61      5.11 o 
  -8   2   6       44.64       43.28      4.47 o 
  -7   2   6       39.45       47.89      3.34 o 
  -6   2   6       48.55       60.39      2.77 o 
  -5   2   6        3.82        5.32      1.58 o 
  -4   2   6      104.59      100.81      3.52 o 
  -3   2   6        5.13        1.78      1.38 o 
  -2   2   6      272.68      260.64      4.90 o 
  -1   2   6      262.35      262.74      6.16 o 
   0   2   6      348.63      356.33      7.67 o 
   1   2   6        1.14        0.21      1.55 o 
   2   2   6       26.65       25.51      2.26 o 
   3   2   6        8.86        4.26      1.83 o 
   4   2   6        0.17        2.77      2.58 o 
   5   2   6       33.65       34.58      4.12 o 
   6   2   6        1.22        9.81      3.68 o 
  -9   3   6        0.07       -0.55      4.01 o 
  -8   3   6        0.33       -0.12      3.37 o 
  -7   3   6       23.16       17.24      3.35 o 
  -6   3   6       39.72       48.67      4.73 o 
  -5   3   6       35.22       37.20      2.29 o 
  -4   3   6       13.79       11.21      1.71 o 
  -3   3   6       47.82       52.80      2.29 o 
  -2   3   6       43.90       43.02      2.58 o 
  -1   3   6      257.50      261.50      6.36 o 
   0   3   6       92.00       82.97      3.43 o 
   1   3   6        0.99       -0.29      1.59 o 
   2   3   6        2.32        1.36      1.80 o 
   3   3   6       10.13        5.91      2.09 o 
   4   3   6       32.33       35.10      4.00 o 
   5   3   6       75.76       82.69      5.78 o 
   6   3   6        5.97        6.22      3.91 o 
  -9   4   6       10.48       17.74      4.65 o 
  -8   4   6        6.53        6.00      3.03 o 
  -7   4   6       18.41       19.91      2.65 o 
  -6   4   6        0.02        1.39      1.64 o 
  -5   4   6       10.90       12.18      2.00 o 
  -4   4   6        0.87        1.59      1.81 o 
  -3   4   6       13.16       13.24      2.22 o 
  -2   4   6       24.14       25.90      4.01 o 
  -1   4   6       86.66       91.05      3.76 o 
   0   4   6      111.59      102.40      3.97 o 
   1   4   6      145.74      149.58      4.98 o 
   2   4   6        3.12        6.63      2.08 o 
   3   4   6        1.23       -3.05      2.53 o 
   4   4   6       11.42       16.98      3.70 o 
   5   4   6       76.02       83.31      6.13 o 
  -8   5   6       21.98       26.89      3.79 o 
  -7   5   6        1.75        1.00      2.10 o 
  -6   5   6        5.57        4.01      2.13 o 
  -5   5   6       12.13        6.12      2.17 o 
  -4   5   6        0.01       -1.02      1.87 o 
  -3   5   6      200.75      207.98      5.95 o 
  -2   5   6        2.18        0.60      2.33 o 
  -1   5   6        8.79        5.89      1.92 o 
   0   5   6        0.18       -1.14      1.79 o 
   1   5   6       94.22       96.22      4.25 o 
   2   5   6       64.20       64.31      3.69 o 
   3   5   6        0.36       -2.56      5.04 o 
   4   5   6        0.10        2.23      3.45 o 
  -8   6   6       55.13       49.42      3.89 o 
  -7   6   6        2.02        2.33      2.35 o 
  -6   6   6        0.63        2.40      2.23 o 
  -5   6   6        7.89        9.17      2.34 o 
  -4   6   6        8.39        8.76      2.40 o 
  -3   6   6      224.26      215.29      6.41 o 
  -2   6   6       21.61       18.92      2.83 o 
  -1   6   6        0.00       -2.21      1.95 o 
   0   6   6        0.87        1.68      2.17 o 
   1   6   6       29.78       31.30      3.10 o 
   2   6   6       18.29       20.91      2.94 o 
   3   6   6       54.15       77.10      5.95 o 
  -7   7   6        0.91        0.37      3.25 o 
  -6   7   6        2.32        3.14      3.24 o 
  -5   7   6       23.70       19.85      3.63 o 
  -4   7   6        4.86        0.46      2.84 o 
  -3   7   6        8.40        6.50      2.40 o 
  -2   7   6       42.17       53.29      5.15 o 
  -1   7   6        5.75        5.75      2.33 o 
   0   7   6        0.26        0.69      2.40 o 
   1   7   6       12.01       11.51      2.63 o 
   2   7   6        7.97       11.72      3.07 o 
  -6   8   6        1.27       -0.14      3.38 o 
  -5   8   6       13.93       10.89      3.65 o 
  -4   8   6        2.86       -0.52      3.02 o 
  -3   8   6       19.63       15.62      3.72 o 
  -2   8   6        3.81        7.84      4.38 o 
  -1   8   6        2.16        0.46      3.22 o 
   0   8   6        1.18        5.71      3.46 o 
   1   8   6        0.54       -0.97      3.45 o 
  -5   9   6        1.14        1.27      4.03 o 
  -4   9   6       15.22       17.71      5.33 o 
  -3   9   6       64.98       66.52      5.82 o 
  -2   9   6        2.12        0.94      5.21 o 
   0 -12   7       18.24       27.76      9.67 o 
   1 -12   7        2.30        0.52      3.94 o 
   2 -12   7        0.01       -0.07      5.38 o 
   3 -12   7        0.12       -0.24      2.91 o 
   4 -12   7        0.18        0.40      2.93 o 
  -2 -11   7        0.22        3.08      5.75 o 
  -1 -11   7       16.71       25.09      5.52 o 
   0 -11   7        7.73       15.17      8.55 o 
   1 -11   7        4.05        3.40      2.57 o 
   2 -11   7        9.34        0.60      2.83 o 
   3 -11   7        0.24        0.16      2.49 o 
   4 -11   7        0.34       -1.39      2.48 o 
   5 -11   7        0.08       -0.02      3.38 o 
   6 -11   7       23.21       20.99      4.66 o 
  -3 -10   7        0.82       -2.51      3.71 o 
  -2 -10   7        0.55       -4.64      3.10 o 
  -1 -10   7        4.96       13.66      4.27 o 
   0 -10   7       21.79       17.33      3.64 o 
   1 -10   7       60.33       52.92      3.64 o 
   2 -10   7        0.08        0.11      2.16 o 
   3 -10   7       25.06       30.31      3.05 o 
   4 -10   7       13.17       17.25      4.21 o 
   5 -10   7        3.86        2.59      3.13 o 
   6 -10   7       12.20        6.49      5.76 o 
  -4  -9   7        3.81        0.02      3.17 o 
  -3  -9   7       15.58       20.37      4.08 o 
  -2  -9   7        1.99        0.49      3.07 o 
  -1  -9   7       15.25       15.76      4.35 o 
   0  -9   7        2.21        1.64      2.90 o 
   1  -9   7        2.87        5.82      2.21 o 
   2  -9   7       21.67       17.98      2.46 o 
   3  -9   7       14.26       18.66      3.59 o 
   4  -9   7       35.75       36.16      3.09 o 
   5  -9   7       27.50       38.75      4.18 o 
   6  -9   7        6.72        4.81      3.47 o 
   7  -9   7        4.55       -2.13      4.83 o 
  -5  -8   7        7.68       10.18      2.69 o 
  -4  -8   7        3.01        2.78      2.33 o 
  -3  -8   7        0.22        1.37      2.16 o 
  -2  -8   7        0.77        0.10      2.73 o 
  -1  -8   7      290.77      292.94      9.92 o 
   0  -8   7      425.90      412.70      9.23 o 
   1  -8   7        0.77        1.71      1.82 o 
   2  -8   7        0.31        0.60      1.76 o 
   3  -8   7        1.53        2.96      1.83 o 
   4  -8   7       55.47       52.93      3.32 o 
   5  -8   7       45.79       44.82      4.24 o 
   6  -8   7        7.06       11.91      3.54 o 
   7  -8   7        3.24        3.64      6.02 o 
  -6  -7   7       21.06       25.27      3.37 o 
  -5  -7   7       16.56       12.76      2.71 o 
  -4  -7   7       32.96       36.49      4.16 o 
  -3  -7   7        3.19        1.00      1.80 o 
  -2  -7   7        5.83        6.32      1.99 o 
  -1  -7   7        0.02       -0.13      1.84 o 
   0  -7   7      184.69      184.03      6.75 o 
   1  -7   7        0.03       -1.65      1.36 o 
   2  -7   7       21.47       20.25      2.15 o 
   3  -7   7       67.91       72.99      3.43 o 
   4  -7   7        4.83        5.71      2.26 o 
   5  -7   7        0.33        0.01      2.63 o 
   6  -7   7      226.71      261.39      9.84 o 
   7  -7   7        0.27       -1.62      3.03 o 
  -7  -6   7        5.86        8.35      4.05 o 
  -6  -6   7        6.40       10.19      2.95 o 
  -5  -6   7       28.82       30.69      2.96 o 
  -4  -6   7        0.09        1.59      1.95 o 
  -3  -6   7        5.61        3.60      1.88 o 
  -2  -6   7      406.79      341.42     13.52 o 
  -1  -6   7       43.04       39.54      1.97 o 
   0  -6   7        0.05       -0.68      1.18 o 
   1  -6   7       31.25       34.00      2.15 o 
   2  -6   7      136.82      146.65      3.76 o 
   3  -6   7       74.43       81.07      2.82 o 
   4  -6   7        3.38        0.33      1.76 o 
   5  -6   7        0.05       -0.60      2.49 o 
   6  -6   7        3.16        4.54      3.09 o 
   7  -6   7        0.17        1.13      2.33 o 
   8  -6   7       15.82       20.92      4.60 o 
  -7  -5   7       25.10       28.36      3.53 o 
  -6  -5   7       27.72       25.50      2.99 o 
  -5  -5   7       37.15       32.13      2.90 o 
  -4  -5   7       14.49       12.50      2.19 o 
  -3  -5   7       54.56       52.12      3.01 o 
  -2  -5   7      536.39      570.02     12.58 o 
  -1  -5   7        0.53       -0.12      1.04 o 
   0  -5   7       31.31       29.84      1.89 o 
   1  -5   7      221.05      230.96      4.80 o 
   2  -5   7        2.22        1.80      1.34 o 
   3  -5   7        0.10        3.16      1.46 o 
   4  -5   7       33.43       36.51      2.85 o 
   5  -5   7       81.79       83.50      4.06 o 
   6  -5   7        8.03        9.82      2.49 o 
   7  -5   7        0.01        2.53      2.69 o 
   8  -5   7        7.32        8.23      3.24 o 
  -8  -4   7        0.03        5.03      4.18 o 
  -7  -4   7       40.12       43.43      6.21 o 
  -6  -4   7       48.69       52.64      4.81 o 
  -5  -4   7       23.10       25.39      2.60 o 
  -4  -4   7       12.38        8.31      2.04 o 
  -3  -4   7       85.31       83.84      3.58 o 
  -2  -4   7       38.65       32.28      2.25 o 
  -1  -4   7       29.65       38.82      1.78 o 
   0  -4   7       10.50        7.36      1.64 o 
   1  -4   7       94.98       97.35      2.90 o 
   2  -4   7        9.73        6.08      2.06 o 
   3  -4   7       18.81       16.97      1.68 o 
   4  -4   7      290.14      298.81      7.42 o 
   5  -4   7      278.95      247.48      6.90 o 
   6  -4   7        5.23        5.65      2.47 o 
   7  -4   7       19.36       22.92      3.53 o 
  -8  -3   7        5.68        5.65      3.81 o 
  -7  -3   7        0.04       -2.56      2.28 o 
  -6  -3   7        1.66       -2.11      2.06 o 
  -5  -3   7       54.13       44.80      3.07 o 
  -4  -3   7       23.18       23.25      2.33 o 
  -3  -3   7       41.89       43.19      5.52 o 
  -2  -3   7        8.86       10.10      1.30 o 
  -1  -3   7      307.32      298.68      5.48 o 
   0  -3   7        3.80        7.92      1.48 o 
   1  -3   7      152.36      153.02      4.17 o 
   2  -3   7       24.19       22.19      1.71 o 
   3  -3   7      291.81      316.62      6.10 o 
   4  -3   7       56.71       44.75      3.00 o 
   5  -3   7      116.16      114.22      4.62 o 
   6  -3   7        0.18       -0.47      2.12 o 
   7  -3   7       28.49       29.32      3.42 o 
  -8  -2   7        0.22        1.66      3.54 o 
  -7  -2   7        1.06       -0.95      2.49 o 
  -6  -2   7       62.20       68.78      3.84 o 
  -5  -2   7        2.59        3.18      1.86 o 
  -4  -2   7        8.34        9.18      1.92 o 
  -3  -2   7        8.75       11.77      1.70 o 
  -2  -2   7      249.68      295.23      5.42 o 
  -1  -2   7        0.17        0.59      1.10 o 
   0  -2   7      285.33      290.23      6.32 o 
   1  -2   7       33.35       31.95      1.77 o 
   2  -2   7       27.88       24.61      1.72 o 
   3  -2   7      344.05      328.27      6.25 o 
   4  -2   7       21.63       25.55      3.10 o 
   5  -2   7      119.98      114.42      4.74 o 
   6  -2   7        2.60        1.67      2.44 o 
   7  -2   7        0.10       -3.01      2.54 o 
  -8  -1   7        2.08        0.37      3.40 o 
  -7  -1   7        0.79       -0.78      2.22 o 
  -6  -1   7       72.69       84.71      5.57 o 
  -5  -1   7       56.59       48.49      4.45 o 
  -4  -1   7       64.08       57.74      3.72 o 
  -3  -1   7       31.67       33.39      1.84 o 
  -2  -1   7       64.01       75.18      2.45 o 
  -1  -1   7        0.45       -0.34      1.09 o 
   0  -1   7      564.93      535.58      8.60 o 
   1  -1   7      287.86      320.69      5.87 o 
   2  -1   7       87.53       79.92      4.68 o 
   3  -1   7       34.26       28.68      1.99 o 
   4  -1   7      144.03      144.54      5.02 o 
   5  -1   7       23.12       21.08      2.75 o 
   6  -1   7       25.12       21.14      3.89 o 
   7  -1   7        1.46        2.72      3.60 o 
  -9   0   7        0.44        4.23      4.09 o 
  -8   0   7        6.30        4.15      3.35 o 
  -7   0   7        5.99        7.23      2.38 o 
  -6   0   7        0.10        0.57      2.80 o 
  -5   0   7       57.10       62.48      5.25 o 
  -4   0   7      113.47      111.27      3.22 o 
  -3   0   7        0.07       -0.20      1.25 o 
  -2   0   7       59.79       59.41      2.56 o 
  -1   0   7      328.58      330.96      7.09 o 
   0   0   7       16.81       17.50      1.91 o 
   1   0   7       97.09       84.83      2.68 o 
   2   0   7       20.52       19.11      1.76 o 
   3   0   7       29.31       33.12      3.36 o 
   4   0   7       10.57        8.61      2.38 o 
   5   0   7       20.84       25.66      3.71 o 
   6   0   7       65.58       69.83      6.95 o 
  -9   1   7        1.16        2.83      6.08 o 
  -8   1   7        6.88        3.96      2.67 o 
  -7   1   7        1.22        3.00      2.34 o 
  -6   1   7        5.89        7.07      2.22 o 
  -5   1   7       16.06       11.38      2.13 o 
  -4   1   7        5.69        6.17      1.53 o 
  -3   1   7       28.85       30.55      1.88 o 
  -2   1   7       25.41       26.78      1.96 o 
  -1   1   7        0.10       -0.31      1.52 o 
   0   1   7       14.76       13.34      1.84 o 
   1   1   7      234.32      230.71      5.94 o 
   2   1   7        9.75        8.61      2.28 o 
   3   1   7      100.89       94.68      3.88 o 
   4   1   7        0.20        2.14      2.54 o 
   5   1   7      106.50       98.08      6.12 o 
   6   1   7       29.50       32.73      4.59 o 
  -9   2   7        1.80        2.73      3.83 o 
  -8   2   7       30.01       36.56      3.63 o 
  -7   2   7        1.12        5.13      2.35 o 
  -6   2   7        0.89       -0.46      2.00 o 
  -5   2   7       29.12       28.35      2.14 o 
  -4   2   7      164.47      169.36      5.89 o 
  -3   2   7       89.98       84.49      4.24 o 
  -2   2   7        1.44        1.63      1.69 o 
  -1   2   7       88.56       88.58      3.49 o 
   0   2   7      266.22      249.45      6.34 o 
   1   2   7      203.87      188.23      5.47 o 
   2   2   7        0.13       -1.02      1.73 o 
   3   2   7        2.24       -0.85      2.52 o 
   4   2   7        1.14       -0.60      2.64 o 
   5   2   7       42.49       52.85      5.09 o 
   6   2   7       28.59       39.95      5.23 o 
  -9   3   7        0.00        1.77      3.94 o 
  -8   3   7        7.98        9.86      3.11 o 
  -7   3   7        7.36        9.26      2.70 o 
  -6   3   7        0.34        3.22      1.94 o 
  -5   3   7       19.77       20.11      2.12 o 
  -4   3   7       71.44       74.73      3.42 o 
  -3   3   7       11.75        9.48      1.95 o 
  -2   3   7      205.33      218.71      6.07 o 
  -1   3   7      195.40      177.90      5.30 o 
   0   3   7       39.85       34.02      2.91 o 
   1   3   7      270.10      253.84      6.87 o 
   2   3   7      191.56      204.98      6.16 o 
   3   3   7       51.29       52.97      4.66 o 
   4   3   7        1.87       -0.13      3.01 o 
   5   3   7       34.37       36.54      4.81 o 
  -8   4   7        0.37        3.12      3.01 o 
  -7   4   7        0.25        4.97      3.00 o 
  -6   4   7       12.88        6.81      3.57 o 
  -5   4   7        6.40        8.00      2.50 o 
  -4   4   7       13.35       14.32      2.20 o 
  -3   4   7      224.35      208.15      5.98 o 
  -2   4   7        0.44       -1.20      1.77 o 
  -1   4   7       15.64       15.26      2.72 o 
   0   4   7        5.23        2.47      2.00 o 
   1   4   7       10.19       12.75      2.54 o 
   2   4   7        0.92       -0.46      2.05 o 
   3   4   7       78.73       71.93      5.32 o 
   4   4   7        4.17        6.59      4.00 o 
  -8   5   7       34.23       36.60      4.42 o 
  -7   5   7        0.55       -1.35      2.36 o 
  -6   5   7        3.63        9.22      2.56 o 
  -5   5   7        2.02        3.17      2.16 o 
  -4   5   7      128.60      124.99      4.83 o 
  -3   5   7       16.60       21.74      2.60 o 
  -2   5   7       80.60       76.17      3.75 o 
  -1   5   7        1.48        0.41      1.97 o 
   0   5   7        4.06        3.93      2.30 o 
   1   5   7       33.27       32.66      2.97 o 
   2   5   7       57.95       63.30      4.00 o 
   3   5   7       36.86       48.63      4.98 o 
  -7   6   7        5.14        7.94      2.94 o 
  -6   6   7        0.67        0.33      3.62 o 
  -5   6   7        5.73        5.48      2.76 o 
  -4   6   7        1.90        0.32      3.15 o 
  -3   6   7        6.57        9.40      2.50 o 
  -2   6   7        5.69        6.65      2.29 o 
  -1   6   7        3.04        5.76      2.34 o 
   0   6   7       11.83       12.62      2.57 o 
   1   6   7        0.20       -0.58      2.35 o 
   2   6   7        2.73        0.49      2.80 o 
  -7   7   7        0.59        4.91      3.79 o 
  -6   7   7        1.94        5.79      3.68 o 
  -5   7   7       38.46       34.12      7.19 o 
  -4   7   7        1.67        5.70      3.25 o 
  -3   7   7       26.24       25.91      3.51 o 
  -2   7   7       17.15       19.94      2.90 o 
  -1   7   7       31.71       38.60      5.12 o 
   0   7   7        2.10        4.09      4.41 o 
   1   7   7        0.02       -0.91      3.06 o 
  -5   8   7        2.28        6.27      3.68 o 
  -4   8   7        7.16        8.89      3.76 o 
  -3   8   7        7.81        2.92      3.76 o 
  -2   8   7        0.02       -4.43      3.45 o 
  -1   8   7        9.11       10.49      4.39 o 
   0 -12   8        2.19        6.75      4.58 o 
   1 -12   8        3.08        5.74      3.98 o 
   2 -12   8        2.72        2.36      3.84 o 
   3 -12   8        0.01       -3.82      2.78 o 
  -2 -11   8       14.71       19.25      4.67 o 
  -1 -11   8        1.27       -2.80      5.47 o 
   0 -11   8       16.50       19.49      5.00 o 
   1 -11   8       14.71       19.98      5.53 o 
   2 -11   8        4.10       -0.37      3.02 o 
   3 -11   8        1.10        1.32      2.51 o 
   4 -11   8        9.18        8.37      2.92 o 
   5 -11   8        0.07        2.42      3.87 o 
  -3 -10   8       21.09       26.97      4.66 o 
  -2 -10   8       14.06       22.44      8.04 o 
  -1 -10   8        6.08        7.87      3.73 o 
   0 -10   8        1.03       -2.76      2.98 o 
   1 -10   8        9.37       12.20      2.64 o 
   2 -10   8       28.41       38.25      3.30 o 
   3 -10   8        1.15        3.52      2.54 o 
   4 -10   8        0.10       -3.23      2.34 o 
   5 -10   8        1.40        0.96      4.80 o 
   6 -10   8       12.84       23.15      4.45 o 
  -4  -9   8        0.46        1.61      3.42 o 
  -3  -9   8        2.09       -0.89      3.60 o 
  -2  -9   8        0.23        8.00      3.29 o 
  -1  -9   8        1.83        0.54      3.88 o 
   0  -9   8       93.50       99.62      5.96 o 
   1  -9   8       24.13       22.42      2.65 o 
   2  -9   8        0.92        0.59      2.15 o 
   3  -9   8        0.05        0.08      2.19 o 
   4  -9   8       79.74       80.04      7.22 o 
   5  -9   8       34.87       35.46      4.57 o 
   6  -9   8        2.77        3.55      3.43 o 
  -5  -8   8        1.07        4.96      2.71 o 
  -4  -8   8        0.60        2.73      2.43 o 
  -3  -8   8        3.07        4.41      2.35 o 
  -2  -8   8        2.25       -3.98      2.65 o 
  -1  -8   8      312.63      320.10     10.63 o 
   0  -8   8        4.59       -0.45      1.90 o 
   1  -8   8       74.18       76.02      3.65 o 
   2  -8   8        0.09       -1.42      1.80 o 
   3  -8   8        3.19       -0.68      1.88 o 
   4  -8   8       11.13       13.13      2.40 o 
   5  -8   8        0.59       -1.86      2.59 o 
   6  -8   8        0.01       -1.08      3.22 o 
   7  -8   8        7.14       10.07      3.98 o 
  -6  -7   8        3.15        3.23      3.77 o 
  -5  -7   8        2.72       -1.36      2.33 o 
  -4  -7   8       18.20       12.84      2.50 o 
  -3  -7   8       17.47       13.62      2.39 o 
  -2  -7   8        0.21        2.30      1.94 o 
  -1  -7   8        2.42        1.16      1.89 o 
   0  -7   8       80.57       86.90      3.48 o 
   1  -7   8      254.44      263.41      9.06 o 
   2  -7   8        2.24        1.52      1.46 o 
   3  -7   8       39.09       37.67      8.10 o 
   4  -7   8        8.41        5.56      2.15 o 
   5  -7   8        2.30       -3.85      5.00 o 
   6  -7   8       21.79       17.18      3.86 o 
   7  -7   8        0.12        0.96      3.66 o 
  -6  -6   8        8.86        7.48      2.85 o 
  -5  -6   8        0.37       -1.55      2.17 o 
  -4  -6   8       14.88       11.41      2.40 o 
  -3  -6   8        9.01        6.73      2.06 o 
  -2  -6   8      444.59      421.55      9.45 o 
  -1  -6   8       19.41       16.13      2.17 o 
   0  -6   8      192.11      185.26      4.42 o 
   1  -6   8      238.12      217.55      4.89 o 
   2  -6   8        1.56        3.33      1.39 o 
   3  -6   8       31.53       34.41      2.55 o 
   4  -6   8        1.18        2.98      2.56 o 
   5  -6   8       16.29       14.08      2.73 o 
   6  -6   8       12.38       12.69      2.97 o 
   7  -6   8        3.75        4.05      3.76 o 
  -7  -5   8        0.01        0.91      2.62 o 
  -6  -5   8       21.10       22.07      3.07 o 
  -5  -5   8       27.33       30.42      2.99 o 
  -4  -5   8        1.72       -0.12      1.83 o 
  -3  -5   8       40.85       39.24      2.89 o 
  -2  -5   8       76.83       78.26      3.48 o 
  -1  -5   8       97.44      104.94      3.04 o 
   0  -5   8       52.72       48.96      2.22 o 
   1  -5   8       99.49      107.16      4.79 o 
   2  -5   8      121.79      118.95      4.14 o 
   3  -5   8      240.02      232.61      5.23 o 
   4  -5   8      520.23      521.66     11.11 o 
   5  -5   8       21.47       20.94      2.88 o 
   6  -5   8        0.60        3.70      2.59 o 
   7  -5   8        4.80        3.85      2.84 o 
  -7  -4   8        3.48        3.92      2.76 o 
  -6  -4   8        1.47       -1.61      3.46 o 
  -5  -4   8       17.95       14.37      2.48 o 
  -4  -4   8      260.52      250.42      6.86 o 
  -3  -4   8       22.99       21.63      2.30 o 
  -2  -4   8        2.44        3.34      2.05 o 
  -1  -4   8       15.37       19.59      1.65 o 
   0  -4   8       94.17       98.27      3.76 o 
   1  -4   8       87.84       84.99      2.84 o 
   2  -4   8       13.97       17.55      2.19 o 
   3  -4   8       59.74       57.50      3.98 o 
   4  -4   8        4.00        4.24      2.44 o 
   5  -4   8       49.91       51.59      3.53 o 
   6  -4   8       50.68       49.71      3.69 o 
   7  -4   8        1.00       -0.07      3.34 o 
  -8  -3   8        0.01       -1.27      3.88 o 
  -7  -3   8        4.33        2.00      4.46 o 
  -6  -3   8       42.49       47.37      3.50 o 
  -5  -3   8       16.33       17.26      2.50 o 
  -4  -3   8       80.25       79.54      3.90 o 
  -3  -3   8       43.65       41.59      2.69 o 
  -2  -3   8       59.38       57.44      2.30 o 
  -1  -3   8      105.81      111.80      3.13 o 
   0  -3   8       52.30       52.22      2.26 o 
   1  -3   8      174.79      174.86      4.16 o 
   2  -3   8      190.45      186.37      4.42 o 
   3  -3   8      777.94      713.93     30.59 o 
   4  -3   8       56.93       53.40      5.49 o 
   5  -3   8        9.23        7.39      2.94 o 
   6  -3   8        4.63        6.47      2.79 o 
   7  -3   8        0.55       -1.09      2.75 o 
  -8  -2   8        0.75       -2.08      3.95 o 
  -7  -2   8       14.06       13.45      2.95 o 
  -6  -2   8       47.55       53.59      3.62 o 
  -5  -2   8        9.17        7.62      2.36 o 
  -4  -2   8       82.56       84.32      4.64 o 
  -3  -2   8      258.99      263.32      6.63 o 
  -2  -2   8      404.71      441.12     12.99 o 
  -1  -2   8       47.82       42.11      2.05 o 
   0  -2   8       57.66       49.34      4.98 o 
   1  -2   8       94.50       90.72      2.91 o 
   2  -2   8       84.82       77.06      3.70 o 
   3  -2   8       33.84       38.08      2.25 o 
   4  -2   8       66.53       62.35      3.67 o 
   5  -2   8      140.03      134.76      9.56 o 
   6  -2   8       10.25       11.70      3.02 o 
   7  -2   8        4.50        0.15      3.65 o 
  -8  -1   8        0.04        0.88      2.90 o 
  -7  -1   8        5.11        9.51      2.66 o 
  -6  -1   8        0.00        0.42      2.72 o 
  -5  -1   8       69.38       64.45      3.56 o 
  -4  -1   8        7.14       10.27      2.07 o 
  -3  -1   8        0.59        3.73      1.45 o 
  -2  -1   8      118.69      111.83      3.16 o 
  -1  -1   8        0.93        2.83      1.34 o 
   0  -1   8      416.68      403.41      7.61 o 
   1  -1   8       49.86       46.55      2.22 o 
   2  -1   8       24.34       24.02      2.01 o 
   3  -1   8       78.22       83.13      4.23 o 
   4  -1   8       28.90       32.94      3.73 o 
   5  -1   8        7.61        4.83      3.00 o 
   6  -1   8       36.69       36.10      4.50 o 
  -8   0   8       33.15       42.29      3.92 o 
  -7   0   8        2.78        1.62      2.42 o 
  -6   0   8       15.16       14.60      2.53 o 
  -5   0   8      152.45      153.86      5.20 o 
  -4   0   8      331.07      345.58      8.04 o 
  -3   0   8       59.60       63.33      2.56 o 
  -2   0   8       46.41       43.07      2.85 o 
  -1   0   8        2.14        3.38      1.86 o 
   0   0   8        1.94        3.36      1.61 o 
   1   0   8      158.28      149.12      9.44 o 
   2   0   8      189.25      165.68      5.04 o 
   3   0   8        5.27        6.70      2.65 o 
   4   0   8       23.93       23.45      3.60 o 
   5   0   8        4.15        3.22      3.63 o 
   6   0   8       20.13       21.48      4.88 o 
  -8   1   8        3.90        2.61      2.95 o 
  -7   1   8        3.41        2.46      3.23 o 
  -6   1   8       86.08       85.51      4.19 o 
  -5   1   8       21.57       22.20      2.55 o 
  -4   1   8       63.51       63.96      2.74 o 
  -3   1   8      511.22      511.00     12.05 o 
  -2   1   8      515.34      478.70      9.80 o 
  -1   1   8        7.52        8.19      1.89 o 
   0   1   8        0.20        1.78      1.69 o 
   1   1   8       88.54       90.91      5.70 o 
   2   1   8       79.43       73.36      3.59 o 
   3   1   8        1.76        3.41      3.60 o 
   4   1   8      140.20      136.33      8.10 o 
   5   1   8       24.01       16.29      4.82 o 
  -8   2   8        1.02        2.10      3.70 o 
  -7   2   8        2.70        3.48      2.48 o 
  -6   2   8        0.04       -1.94      2.04 o 
  -5   2   8        8.45       10.86      2.18 o 
  -4   2   8       99.47       98.33      3.97 o 
  -3   2   8       74.41       57.22      8.51 o 
  -2   2   8        7.56        8.94      2.05 o 
  -1   2   8       99.12       97.83      4.46 o 
   0   2   8       43.88       39.87      2.81 o 
   1   2   8       30.33       33.21      2.77 o 
   2   2   8       57.99       61.44      3.44 o 
   3   2   8       13.94       17.55      3.39 o 
   4   2   8       38.29       28.68      4.19 o 
   5   2   8        0.82        5.17      3.88 o 
  -8   3   8        2.23        7.02      3.88 o 
  -7   3   8        2.53        6.78      3.30 o 
  -6   3   8       40.09       42.97      3.90 o 
  -5   3   8        0.34        3.69      2.06 o 
  -4   3   8        0.86        2.77      1.97 o 
  -3   3   8      162.51      158.03      5.13 o 
  -2   3   8        7.51        6.03      2.04 o 
  -1   3   8        0.64        1.57      1.84 o 
   0   3   8       10.42        6.49      2.14 o 
   1   3   8      121.00      112.24      6.85 o 
   2   3   8       15.86       11.82      2.46 o 
   3   3   8       61.11       60.26      5.08 o 
   4   3   8       11.93       17.66      4.07 o 
  -8   4   8        3.78        0.49      4.80 o 
  -7   4   8       10.37       12.08      7.20 o 
  -6   4   8        3.16        3.09      2.44 o 
  -5   4   8        0.22       -1.60      1.98 o 
  -4   4   8        3.80        5.93      2.21 o 
  -3   4   8        4.49        1.38      2.60 o 
  -2   4   8       30.02       31.86      2.94 o 
  -1   4   8      245.17      237.95      6.72 o 
   0   4   8       37.46       42.11      3.19 o 
   1   4   8        5.32        2.99      2.23 o 
   2   4   8        0.57        1.22      2.39 o 
   3   4   8       81.33       78.60      7.36 o 
  -7   5   8        0.29       -2.85      3.10 o 
  -6   5   8        3.48        9.82      3.54 o 
  -5   5   8        8.82       10.41      2.48 o 
  -4   5   8        1.28        2.40      2.39 o 
  -3   5   8        1.08        3.74      2.20 o 
  -2   5   8        8.82        5.91      2.69 o 
  -1   5   8       66.05       67.11      3.88 o 
   0   5   8        1.07        1.63      2.18 o 
   1   5   8       33.44       30.71      3.18 o 
   2   5   8        0.02        2.03      2.93 o 
  -7   6   8        0.95       -0.09      4.57 o 
  -6   6   8        0.03       -0.53      2.73 o 
  -5   6   8       24.12       27.91      3.22 o 
  -4   6   8        0.38       -2.40      2.29 o 
  -3   6   8        0.26        3.86      2.41 o 
  -2   6   8        0.71        1.67      2.35 o 
  -1   6   8        9.30        9.51      4.31 o 
   0   6   8       12.42       19.08      3.03 o 
   1   6   8        3.30        2.57      2.79 o 
  -6   7   8        6.19       12.04      4.12 o 
  -5   7   8       28.75       30.61      4.53 o 
  -4   7   8        9.78       19.49      3.88 o 
  -3   7   8        1.01        3.14      2.78 o 
  -2   7   8        1.66        1.70      2.72 o 
  -1   7   8        0.34       -0.04      2.62 o 
   0   7   8       14.48       12.08      3.40 o 
   1 -12   9        2.29        7.38      4.36 o 
   2 -12   9        4.06        3.74      5.26 o 
  -1 -11   9        0.18       -3.05      3.74 o 
   0 -11   9        0.11        3.92      3.86 o 
   1 -11   9        0.40       -0.18      3.81 o 
   2 -11   9        0.23        4.37      2.89 o 
   3 -11   9        4.10        5.00      2.95 o 
   4 -11   9        1.19       -1.53      2.77 o 
  -3 -10   9        1.98       -2.38      3.95 o 
  -2 -10   9       41.67       43.88      5.79 o 
  -1 -10   9       14.42       22.89      4.35 o 
   0 -10   9        0.96        0.30      3.19 o 
   1 -10   9        9.28       10.69      3.60 o 
   2 -10   9        0.11        2.18      2.51 o 
   3 -10   9        0.07       -1.64      2.39 o 
   4 -10   9        0.04        2.33      2.67 o 
   5 -10   9        3.80        6.96      3.66 o 
  -4  -9   9        0.99        1.75      3.72 o 
  -3  -9   9        0.38       -4.73      3.15 o 
  -2  -9   9        4.18       -0.73      3.29 o 
  -1  -9   9        0.10       -2.69      2.93 o 
   0  -9   9        6.69        9.21      3.31 o 
   1  -9   9        6.99        7.15      2.31 o 
   2  -9   9       29.55       28.63      2.96 o 
   3  -9   9       20.26       22.05      6.52 o 
   4  -9   9       22.99       18.78      6.66 o 
   5  -9   9        0.34        0.50      3.03 o 
   6  -9   9        0.04       -0.51      3.43 o 
  -5  -8   9        0.72       -1.90      2.72 o 
  -4  -8   9        3.78        4.00      2.57 o 
  -3  -8   9       55.38       64.95      4.80 o 
  -2  -8   9       13.26        8.96      3.08 o 
  -1  -8   9       34.53       35.68      3.98 o 
   0  -8   9       58.54       49.80      5.41 o 
   1  -8   9        3.78       -1.75      2.02 o 
   2  -8   9        0.32        0.08      1.99 o 
   3  -8   9      111.47      103.04      6.85 o 
   4  -8   9        3.19        6.73      3.66 o 
   5  -8   9        0.08        2.14      3.15 o 
   6  -8   9        0.36       -0.56      3.43 o 
  -6  -7   9        0.00       -2.18      2.86 o 
  -5  -7   9        3.77        5.14      2.66 o 
  -4  -7   9       26.64       34.23      3.20 o 
  -3  -7   9      187.99      192.68      7.99 o 
  -2  -7   9      310.43      284.86      9.82 o 
  -1  -7   9      110.00      104.02      4.85 o 
   0  -7   9       54.65       64.12      4.04 o 
   1  -7   9        5.34        5.21      1.68 o 
   2  -7   9        0.38        2.24      1.72 o 
   3  -7   9       74.51       65.25      4.53 o 
   4  -7   9        9.00        8.19      2.97 o 
   5  -7   9        0.37        0.20      2.74 o 
   6  -7   9        5.39        6.70      3.51 o 
  -6  -6   9        0.87        3.64      2.66 o 
  -5  -6   9        0.27        0.36      2.65 o 
  -4  -6   9       13.58        9.05      2.35 o 
  -3  -6   9       28.06       30.60      2.92 o 
  -2  -6   9       23.23       21.84      3.22 o 
  -1  -6   9       44.28       39.82      6.12 o 
   0  -6   9       29.13       27.49      4.29 o 
   1  -6   9      175.17      186.22      4.64 o 
   2  -6   9      335.49      352.43     17.29 o 
   3  -6   9       47.90       45.83      2.57 o 
   4  -6   9      136.66      145.14      6.60 o 
   5  -6   9        0.46        2.10      2.42 o 
   6  -6   9        1.37        1.74      2.80 o 
   7  -6   9        6.50        6.03      3.34 o 
  -7  -5   9        0.05       -0.65      2.81 o 
  -6  -5   9        4.11        0.39      3.24 o 
  -5  -5   9        8.07        8.20      2.89 o 
  -4  -5   9      154.78      169.57      5.84 o 
  -3  -5   9       21.04       28.73      2.75 o 
  -2  -5   9       27.66       26.09      2.56 o 
  -1  -5   9       67.24       57.70      3.16 o 
   0  -5   9        5.47        4.02      1.57 o 
   1  -5   9      107.54      102.21      3.95 o 
   2  -5   9       59.36       61.57      2.83 o 
   3  -5   9        3.51        4.67      1.87 o 
   4  -5   9       14.80       11.68      2.48 o 
   5  -5   9        2.08        5.34      2.66 o 
   6  -5   9       12.91       18.83      3.47 o 
   7  -5   9        0.96        1.61      3.23 o 
  -7  -4   9        0.99       -2.27      3.03 o 
  -6  -4   9        0.02       -3.09      2.30 o 
  -5  -4   9       58.11       55.03      3.65 o 
  -4  -4   9       96.40       99.70      7.62 o 
  -3  -4   9        3.29        4.40      1.90 o 
  -2  -4   9        0.35        0.05      2.46 o 
  -1  -4   9        0.18       -0.52      1.41 o 
   0  -4   9       61.33       63.74      2.65 o 
   1  -4   9      273.28      271.13      6.54 o 
   2  -4   9       36.51       33.64      9.06 o 
   3  -4   9      279.09      251.04      6.66 o 
   4  -4   9       29.60       23.30      2.77 o 
   5  -4   9       15.01       11.30      2.75 o 
   6  -4   9       33.01       33.95      3.76 o 
  -7  -3   9        6.40        5.17      2.96 o 
  -6  -3   9        0.27       -3.12      2.82 o 
  -5  -3   9        3.16        3.44      2.16 o 
  -4  -3   9        0.79       -0.38      1.92 o 
  -3  -3   9       12.87       16.84      2.30 o 
  -2  -3   9       38.92       34.31      2.62 o 
  -1  -3   9        1.51        0.20      1.38 o 
   0  -3   9        6.52        5.75      1.56 o 
   1  -3   9        8.46        8.66      1.71 o 
   2  -3   9      695.15      701.05     11.51 o 
   3  -3   9       30.07       32.59      2.27 o 
   4  -3   9       20.13       20.65      2.81 o 
   5  -3   9       14.14        8.56      2.71 o 
   6  -3   9       20.04       22.85      4.56 o 
  -8  -2   9        0.60        2.74      3.25 o 
  -7  -2   9        4.38        6.65      2.99 o 
  -6  -2   9        8.83       10.68      3.39 o 
  -5  -2   9      150.80      168.99      6.37 o 
  -4  -2   9       35.20       32.92      2.84 o 
  -3  -2   9      112.75      113.07      4.35 o 
  -2  -2   9        0.09        1.38      1.89 o 
  -1  -2   9        7.78        9.32      1.63 o 
   0  -2   9        6.77        5.90      1.51 o 
   1  -2   9      117.15      114.92      3.92 o 
   2  -2   9       53.53       60.11      2.75 o 
   3  -2   9       34.51       35.01      3.56 o 
   4  -2   9       96.88       95.55      9.03 o 
   5  -2   9       14.23       12.91      3.45 o 
   6  -2   9       22.53       32.89      4.72 o 
  -8  -1   9        1.53        2.13      3.05 o 
  -7  -1   9        2.34        4.15      2.75 o 
  -6  -1   9       72.01       75.29      4.31 o 
  -5  -1   9       63.07       62.78      3.92 o 
  -4  -1   9       77.61       82.65      3.85 o 
  -3  -1   9        9.33        5.14      1.96 o 
  -2  -1   9       44.99       40.39      2.92 o 
  -1  -1   9      290.94      271.97      9.70 o 
   0  -1   9        0.70       -1.72      1.71 o 
   1  -1   9     1056.88     1075.32     18.90 o 
   2  -1   9       62.09       52.87      3.68 o 
   3  -1   9       88.25       89.21      5.28 o 
   4  -1   9        0.02       -2.58      2.80 o 
   5  -1   9        6.36       11.64      3.85 o 
   6  -1   9       10.58       18.33      4.29 o 
  -8   0   9        0.01        0.45      2.99 o 
  -7   0   9        0.06        1.06      2.54 o 
  -6   0   9        0.13       -1.97      2.14 o 
  -5   0   9       59.86       56.91      3.48 o 
  -4   0   9        1.93        0.27      1.96 o 
  -3   0   9      251.66      234.55     11.50 o 
  -2   0   9        1.06       -0.24      1.89 o 
  -1   0   9      109.58      109.30      5.62 o 
   0   0   9       17.94       18.91      2.32 o 
   1   0   9        5.34        8.94      2.15 o 
   2   0   9       96.30       88.59      3.88 o 
   3   0   9       30.36       35.74      4.01 o 
   4   0   9       46.88       51.43      4.78 o 
   5   0   9       34.33       36.48      7.09 o 
  -8   1   9        0.50        1.15      3.01 o 
  -7   1   9        9.27       13.44      2.95 o 
  -6   1   9       74.79       89.92      4.93 o 
  -5   1   9       57.28       60.29      4.45 o 
  -4   1   9       44.61       43.93      2.98 o 
  -3   1   9       53.23       60.06      3.28 o 
  -2   1   9        5.54        0.85      1.96 o 
  -1   1   9        4.65        0.18      1.93 o 
   0   1   9       18.07       18.25      2.27 o 
   1   1   9       27.76       19.55      2.52 o 
   2   1   9       54.48       53.37      3.34 o 
   3   1   9        0.07        0.80      2.87 o 
   4   1   9        0.19        0.31      3.26 o 
   5   1   9        7.73        9.83      4.12 o 
  -8   2   9        0.52       -2.49      3.49 o 
  -7   2   9        7.13        4.47      3.21 o 
  -6   2   9       56.24       62.72      7.58 o 
  -5   2   9        4.06        2.04      2.57 o 
  -4   2   9       65.30       58.91      3.38 o 
  -3   2   9       12.90       14.57      2.40 o 
  -2   2   9      249.97      234.61      6.53 o 
  -1   2   9      231.28      225.15      6.37 o 
   0   2   9       91.14       94.47      4.88 o 
   1   2   9        4.79        4.37      2.33 o 
   2   2   9        8.50       11.23      2.47 o 
   3   2   9       50.78       52.10      5.03 o 
   4   2   9       60.78       47.87      5.16 o 
  -8   3   9        5.22        0.32      5.32 o 
  -7   3   9        8.04        9.13      5.22 o 
  -6   3   9        2.28        3.87      5.78 o 
  -5   3   9        0.19        3.97      2.25 o 
  -4   3   9       17.01       15.85      2.43 o 
  -3   3   9        0.14        2.35      2.64 o 
  -2   3   9       20.25       18.78      2.51 o 
  -1   3   9        0.02       -1.56      2.06 o 
   0   3   9      117.57      113.68      4.70 o 
   1   3   9        5.01        2.46      2.22 o 
   2   3   9       29.06       20.40      2.92 o 
   3   3   9        6.98       12.97      6.85 o 
  -7   4   9        0.89        2.19      3.39 o 
  -6   4   9        4.48        1.96      2.89 o 
  -5   4   9        4.11        3.42      2.42 o 
  -4   4   9       44.76       43.01      3.29 o 
  -3   4   9        0.20        1.01      2.23 o 
  -2   4   9        0.99        3.87      2.19 o 
  -1   4   9       39.91       33.87      3.16 o 
   0   4   9        1.73        1.35      2.33 o 
   1   4   9        0.41        2.31      2.35 o 
   2   4   9        6.37       12.01      4.02 o 
  -7   5   9        0.40        1.93      3.75 o 
  -6   5   9        0.06        2.54      2.83 o 
  -5   5   9       38.41       37.76      3.54 o 
  -4   5   9        0.06       -0.06      2.36 o 
  -3   5   9        5.64        3.03      2.50 o 
  -2   5   9        2.88        1.51      2.24 o 
  -1   5   9       22.81       21.18      4.80 o 
   0   5   9        0.53        1.41      2.87 o 
   1   5   9       64.41       59.25      4.48 o 
  -6   6   9       17.08       17.34      3.62 o 
  -5   6   9        3.16        2.66      3.69 o 
  -4   6   9        7.65        7.82      2.77 o 
  -3   6   9       17.94       20.09      3.16 o 
  -2   6   9        0.32        3.58      2.67 o 
  -1   6   9        3.59        3.54      3.71 o 
   0   6   9        0.16        1.08      2.86 o 
  -1 -11  10        0.02        0.59      4.12 o 
   0 -11  10        1.37       -1.10      3.74 o 
   1 -11  10       17.01       23.78      4.53 o 
   2 -11  10        0.78       -0.41      4.62 o 
   3 -11  10        0.24        2.31      2.89 o 
  -2 -10  10        1.21        0.44      3.67 o 
  -1 -10  10        7.05        3.38      4.19 o 
   0 -10  10        1.84        0.24      3.35 o 
   1 -10  10        0.67        0.14      3.55 o 
   2 -10  10        1.01       -0.62      3.47 o 
   3 -10  10        2.06       -0.03      2.61 o 
   4 -10  10        1.15       -1.16      3.26 o 
   5 -10  10        9.58       18.72      5.27 o 
  -4  -9  10        8.87       11.11      4.21 o 
  -3  -9  10        1.37       -2.28      7.19 o 
  -2  -9  10        6.14        0.41      3.31 o 
  -1  -9  10        1.76       -0.61      5.49 o 
   0  -9  10       44.84       54.74      4.80 o 
   1  -9  10       22.99       25.95      3.92 o 
   2  -9  10        1.88        0.62      2.27 o 
   3  -9  10        0.20       -1.23      2.42 o 
   4  -9  10        0.06       -3.18      2.98 o 
   5  -9  10        0.98       -3.35      3.86 o 
  -5  -8  10        0.03       -4.39      2.93 o 
  -4  -8  10        3.38        7.03      2.87 o 
  -3  -8  10       17.84       13.83      4.44 o 
  -2  -8  10        0.23       -1.08      2.91 o 
  -1  -8  10        1.26       -1.90      2.85 o 
   0  -8  10        0.61       -3.70      2.56 o 
   1  -8  10        0.21       -3.05      2.04 o 
   2  -8  10       88.15       75.19      3.94 o 
   3  -8  10        0.06        2.89      2.37 o 
   4  -8  10        0.11        4.46      3.02 o 
   5  -8  10        1.55        3.86      3.52 o 
   6  -8  10       13.12       12.40      4.04 o 
  -5  -7  10        0.02        1.02      2.79 o 
  -4  -7  10        4.42        1.85      3.46 o 
  -3  -7  10        4.64        6.17      2.54 o 
  -2  -7  10       10.55       10.53      2.61 o 
  -1  -7  10        1.47       -0.72      1.98 o 
   0  -7  10        0.10        3.89      3.50 o 
   1  -7  10       36.81       31.32      3.15 o 
   2  -7  10       12.63        8.41      2.36 o 
   3  -7  10        6.78       -0.77      3.37 o 
   4  -7  10        3.14        6.07      3.11 o 
   5  -7  10       14.40       18.39      3.60 o 
   6  -7  10        0.19        0.72      4.51 o 
  -6  -6  10        0.00       -1.99      2.98 o 
  -5  -6  10        0.34       -0.03      2.48 o 
  -4  -6  10       10.62       10.49      2.58 o 
  -3  -6  10        3.19        3.06      2.28 o 
  -2  -6  10        0.29        1.75      2.12 o 
  -1  -6  10       37.09       43.62      3.33 o 
   0  -6  10      141.13      148.63      5.10 o 
   1  -6  10      241.58      233.01      8.14 o 
   2  -6  10       18.70       11.46      2.08 o 
   3  -6  10        6.22        6.41      1.98 o 
   4  -6  10       22.74       14.33      2.94 o 
   5  -6  10        7.70       11.04      2.92 o 
   6  -6  10        5.12        6.83      3.36 o 
  -6  -5  10        0.18       -1.57      2.64 o 
  -5  -5  10        4.68        5.94      2.50 o 
  -4  -5  10      305.04      316.10     13.13 o 
  -3  -5  10        1.55        2.46      2.08 o 
  -2  -5  10        3.97        3.70      2.05 o 
  -1  -5  10        0.19       -2.91      2.38 o 
   0  -5  10      187.29      182.76      4.72 o 
   1  -5  10       37.12       37.36      5.18 o 
   2  -5  10      174.25      174.67      9.48 o 
   3  -5  10       22.84       26.24      2.94 o 
   4  -5  10       19.48       21.28      3.10 o 
   5  -5  10        0.33        3.03      2.84 o 
   6  -5  10       14.52       15.56      6.25 o 
  -7  -4  10        0.75        4.45      3.19 o 
  -6  -4  10        0.15        4.67      2.65 o 
  -5  -4  10       45.28       42.81      4.43 o 
  -4  -4  10       14.34       17.54      2.61 o 
  -3  -4  10       36.97       32.28      2.90 o 
  -2  -4  10      111.24      105.00      5.55 o 
  -1  -4  10       11.90       11.12      2.29 o 
   0  -4  10       31.91       25.59      2.13 o 
   1  -4  10       14.48       13.82      2.04 o 
   2  -4  10       94.38      100.11      6.39 o 
   3  -4  10       20.50       15.39      2.55 o 
   4  -4  10        0.03        1.55      2.42 o 
   5  -4  10       11.09       10.44      2.95 o 
   6  -4  10        5.04        6.30      4.22 o 
  -7  -3  10        3.05        1.39      2.82 o 
  -6  -3  10      146.96      161.58      6.16 o 
  -5  -3  10       25.93       27.59      3.12 o 
  -4  -3  10        5.62        4.62      2.85 o 
  -3  -3  10       22.78       17.63      3.18 o 
  -2  -3  10        0.26       -0.26      2.34 o 
  -1  -3  10        1.88        1.12      1.65 o 
   0  -3  10        0.08       -1.36      1.51 o 
   1  -3  10        0.05       -0.41      1.63 o 
   2  -3  10       65.29       71.13      3.14 o 
   3  -3  10       30.49       35.04      3.65 o 
   4  -3  10        2.84        2.78      4.53 o 
   5  -3  10        0.11       -0.17      3.14 o 
   6  -3  10       27.90       29.67      4.76 o 
  -7  -2  10       17.53        7.53      3.08 o 
  -6  -2  10       30.27       38.79      3.70 o 
  -5  -2  10        0.09       -1.75      2.18 o 
  -4  -2  10        5.68        7.82      2.34 o 
  -3  -2  10        0.26        0.32      1.99 o 
  -2  -2  10       10.19       10.03      2.16 o 
  -1  -2  10        0.15        0.01      1.87 o 
   0  -2  10      381.53      374.15      8.50 o 
   1  -2  10      353.03      321.65     10.05 o 
   2  -2  10        0.31        2.18      2.02 o 
   3  -2  10        1.45        1.23      3.23 o 
   4  -2  10      112.82      126.19      6.73 o 
   5  -2  10        7.75        9.37      3.80 o 
  -7  -1  10       27.27       30.77      4.28 o 
  -6  -1  10        0.96       -2.75      2.50 o 
  -5  -1  10        8.44        5.36      2.46 o 
  -4  -1  10       33.36       29.33      2.98 o 
  -3  -1  10      130.53      135.96      6.29 o 
  -2  -1  10       13.16       12.29      2.34 o 
  -1  -1  10       17.71       15.85      2.65 o 
   0  -1  10      190.13      163.52      5.19 o 
   1  -1  10       44.12       43.73      3.02 o 
   2  -1  10       42.40       53.23      8.12 o 
   3  -1  10       16.88       15.62      3.54 o 
   4  -1  10       10.34       12.27      3.79 o 
   5  -1  10        4.61        1.67      3.86 o 
  -7   0  10        1.08        1.23      2.78 o 
  -6   0  10        8.98        6.34      2.98 o 
  -5   0  10       36.96       36.77      4.01 o 
  -4   0  10       22.27       20.61      3.21 o 
  -3   0  10        0.00       -0.63      1.94 o 
  -2   0  10       48.02       54.42      3.22 o 
  -1   0  10      398.79      401.79     11.76 o 
   0   0  10       38.81       38.29      2.90 o 
   1   0  10       21.18       23.47      2.63 o 
   2   0  10        0.84        1.95      2.01 o 
   3   0  10      113.59      118.64      7.69 o 
   4   0  10       21.23       22.71      4.26 o 
  -7   1  10        1.74        1.73      3.15 o 
  -6   1  10       15.22       21.90      7.83 o 
  -5   1  10        8.77        3.88      2.95 o 
  -4   1  10        2.05       -3.17      2.83 o 
  -3   1  10      183.57      184.38      5.85 o 
  -2   1  10       76.08       68.00      3.63 o 
  -1   1  10      231.24      223.85      7.03 o 
   0   1  10        7.17        4.45      2.07 o 
   1   1  10       53.21       54.18      3.53 o 
   2   1  10        9.88       11.95      4.71 o 
   3   1  10        2.43        3.67      5.09 o 
   4   1  10       57.75       73.15      6.13 o 
  -7   2  10        9.52       12.39      3.92 o 
  -6   2  10       24.24       20.30      3.70 o 
  -5   2  10        3.39        5.69      2.86 o 
  -4   2  10        3.18        5.40      2.19 o 
  -3   2  10        0.29        2.00      2.25 o 
  -2   2  10        4.58        5.13      2.33 o 
  -1   2  10        1.70        0.46      2.12 o 
   0   2  10        1.56        6.29      2.34 o 
   1   2  10        6.15        3.44      3.58 o 
   2   2  10       26.63       30.25      4.34 o 
   3   2  10        3.29        6.66      4.15 o 
  -7   3  10       15.92       24.72      4.36 o 
  -6   3  10        0.88        1.77      3.06 o 
  -5   3  10        8.76        1.12      3.41 o 
  -4   3  10       20.38       16.48      2.75 o 
  -3   3  10      109.96      112.10      4.86 o 
  -2   3  10       21.27       17.79      2.74 o 
  -1   3  10        5.07        6.28      2.39 o 
   0   3  10       67.82       67.31      5.55 o 
   1   3  10        3.19        3.80      2.42 o 
   2   3  10        1.50       -2.49      3.49 o 
  -6   4  10        0.01       -2.26      3.26 o 
  -5   4  10       15.06       15.15      4.41 o 
  -4   4  10        1.58        1.94      2.61 o 
  -3   4  10        0.05       -0.18      2.50 o 
  -2   4  10       20.17       19.28      2.94 o 
  -1   4  10        1.21        0.10      3.92 o 
   0   4  10        0.24        0.67      4.30 o 
   1   4  10       37.57       43.45      3.93 o 
  -5   5  10        0.67        2.10      2.85 o 
  -4   5  10        2.02        2.73      2.75 o 
  -3   5  10        4.32        6.21      2.71 o 
  -2   5  10       15.62       13.23      3.02 o 
  -1   5  10        4.69        1.69      3.72 o 
   0   5  10        3.05        2.02      2.87 o 
   1 -11  11        0.02        2.22      4.98 o 
   2 -11  11       26.04       44.16     10.73 o 
  -2 -10  11        0.01        1.46      3.89 o 
  -1 -10  11        0.00        2.06      4.41 o 
   0 -10  11        2.55        4.16      4.11 o 
   1 -10  11        6.03        6.89      3.74 o 
   2 -10  11        3.30        6.85      4.72 o 
   3 -10  11       17.88       13.21      3.09 o 
   4 -10  11        0.58       -0.75      3.74 o 
  -3  -9  11        3.01       -0.65      3.99 o 
  -2  -9  11        1.16        1.09      3.58 o 
  -1  -9  11        0.06       -4.59      3.06 o 
   0  -9  11        0.70       -2.12      3.04 o 
   1  -9  11        1.01        3.09      3.11 o 
   2  -9  11       12.48       22.58      4.06 o 
   3  -9  11       10.10        3.61      2.85 o 
   4  -9  11        4.79        4.38      3.61 o 
  -4  -8  11        4.02        2.39      2.91 o 
  -3  -8  11        2.96        1.02      2.77 o 
  -2  -8  11        0.01       -2.52      9.82 o 
  -1  -8  11        2.09       -1.14      3.03 o 
   0  -8  11        9.81        7.77      3.61 o 
   1  -8  11        5.20        5.14      3.14 o 
   2  -8  11       43.20       43.63      4.71 o 
   3  -8  11        3.99        3.59      3.35 o 
   4  -8  11        0.20       -0.82      3.09 o 
   5  -8  11        1.31        2.28      4.84 o 
  -5  -7  11        7.10        7.13      3.36 o 
  -4  -7  11       12.72       12.16      2.83 o 
  -3  -7  11       15.39       19.85      3.05 o 
  -2  -7  11        9.23       10.28      3.54 o 
  -1  -7  11        2.29        3.49      2.27 o 
   0  -7  11       23.67       15.95      4.89 o 
   1  -7  11       61.52       54.94      3.79 o 
   2  -7  11        0.33        3.22      2.10 o 
   3  -7  11        0.32       -0.19      2.22 o 
   4  -7  11       20.54       31.18      6.98 o 
   5  -7  11        1.94        5.74      6.58 o 
  -5  -6  11       84.21       86.80      4.98 o 
  -4  -6  11       11.27        8.81      2.66 o 
  -3  -6  11        6.69        9.63      3.63 o 
  -2  -6  11        0.94        3.32      2.31 o 
  -1  -6  11        3.92        4.38      4.90 o 
   0  -6  11       51.69       49.26      3.41 o 
   1  -6  11        8.45        6.21      1.99 o 
   2  -6  11        3.07        5.92      2.23 o 
   3  -6  11        8.52       11.35      3.31 o 
   4  -6  11        4.13        9.25      3.02 o 
   5  -6  11        5.13        5.89      3.25 o 
  -6  -5  11       17.91       12.45      3.34 o 
  -5  -5  11        3.85        5.00      2.61 o 
  -4  -5  11       18.14       23.91      3.63 o 
  -3  -5  11       43.53       45.87      4.97 o 
  -2  -5  11        0.17        2.71      2.20 o 
  -1  -5  11       11.81       14.43      2.50 o 
   0  -5  11        0.11        0.04      2.06 o 
   1  -5  11        1.41        1.61      2.07 o 
   2  -5  11        6.37        5.46      3.41 o 
   3  -5  11       12.21       13.04      6.16 o 
   4  -5  11        0.15        2.92      2.69 o 
   5  -5  11        5.28        5.16      4.59 o 
  -6  -4  11       69.59       81.13     11.58 o 
  -5  -4  11        6.40        6.52      3.29 o 
  -4  -4  11       77.69       76.59      7.60 o 
  -3  -4  11       24.34       22.13      3.18 o 
  -2  -4  11        0.57        0.39      2.09 o 
  -1  -4  11       19.75       22.75      4.71 o 
   0  -4  11       25.00       18.90      2.16 o 
   1  -4  11        5.47        9.51      2.62 o 
   2  -4  11       27.17       32.59      2.56 o 
   3  -4  11       45.78       43.60      5.09 o 
   4  -4  11       16.45       18.47      4.96 o 
   5  -4  11        8.92        4.87      3.66 o 
  -7  -3  11       29.76       30.59      5.33 o 
  -6  -3  11       25.97       29.03      3.76 o 
  -5  -3  11        0.12       -2.07      2.48 o 
  -4  -3  11        8.41       11.47      3.51 o 
  -3  -3  11       20.48       22.63      2.79 o 
  -2  -3  11       51.41       51.09      3.41 o 
  -1  -3  11      308.78      305.11      7.56 o 
   0  -3  11       30.95       26.33      3.72 o 
   1  -3  11       10.05        9.16      2.28 o 
   2  -3  11        1.52        4.37      2.11 o 
   3  -3  11        1.28       -1.22      2.62 o 
   4  -3  11        7.68       12.33      3.73 o 
   5  -3  11       94.59       85.12      6.29 o 
  -7  -2  11        0.90       -1.44      2.95 o 
  -6  -2  11       31.36       33.85      3.57 o 
  -5  -2  11        3.70        4.85      2.60 o 
  -4  -2  11        3.71        3.74      2.79 o 
  -3  -2  11        9.44        7.59      3.84 o 
  -2  -2  11        1.01        0.48      2.53 o 
  -1  -2  11       97.19       97.70      4.16 o 
   0  -2  11      260.43      250.15      6.84 o 
   1  -2  11        0.52       -1.03      2.02 o 
   2  -2  11       25.56       27.47      2.90 o 
   3  -2  11        0.08       -1.18      2.91 o 
   4  -2  11        0.39        2.92      3.58 o 
  -7  -1  11        7.64        5.63      3.51 o 
  -6  -1  11        0.26       -2.37      3.02 o 
  -5  -1  11        3.65        4.63      2.98 o 
  -4  -1  11       21.55       20.56      3.42 o 
  -3  -1  11        3.13        0.78      5.49 o 
  -2  -1  11        1.45       -0.41      2.73 o 
  -1  -1  11        2.66        0.23      1.93 o 
   0  -1  11        5.90        8.06      2.39 o 
   1  -1  11        4.90        9.60      2.45 o 
   2  -1  11       50.84       61.16      3.64 o 
   3  -1  11        0.86        3.13      3.33 o 
   4  -1  11      100.05      118.98      7.54 o 
  -7   0  11        0.06       -0.64      3.40 o 
  -6   0  11        0.64       -0.91      3.07 o 
  -5   0  11        1.93       -4.38      2.92 o 
  -4   0  11        3.56       -0.14      2.69 o 
  -3   0  11        0.80        0.91      3.05 o 
  -2   0  11      156.59      159.62      5.55 o 
  -1   0  11      382.15      406.16      9.65 o 
   0   0  11        3.97        3.52      2.20 o 
   1   0  11        0.58       -1.15      2.09 o 
   2   0  11       32.60       33.30      4.22 o 
   3   0  11       28.14       37.49      4.74 o 
   4   0  11        0.92        6.45      3.99 o 
  -7   1  11        1.83        1.48      3.64 o 
  -6   1  11        3.45        2.61      3.30 o 
  -5   1  11        0.61        0.39      3.94 o 
  -4   1  11        1.18        0.85      9.96 o 
  -3   1  11        1.63        1.81      3.35 o 
  -2   1  11       48.88       53.39      3.58 o 
  -1   1  11        3.19        4.11      2.41 o 
   0   1  11        8.33       11.12      2.59 o 
   1   1  11       31.04       42.67      8.13 o 
   2   1  11       20.57       15.89      4.07 o 
   3   1  11        0.31        3.11      3.87 o 
  -6   2  11        0.03       -0.36      3.41 o 
  -5   2  11        3.71       -0.09      3.01 o 
  -4   2  11        1.64        0.42      3.09 o 
  -3   2  11       93.18       95.87      4.56 o 
  -2   2  11       33.60       40.53      3.75 o 
  -1   2  11        0.38       -1.67      2.29 o 
   0   2  11        0.10        0.65      2.48 o 
   1   2  11       17.39       17.44      2.90 o 
   2   2  11        9.62       12.10      4.25 o 
  -6   3  11       13.33       18.68      4.08 o 
  -5   3  11        7.30       11.88      4.55 o 
  -4   3  11        0.16       -1.69      3.10 o 
  -3   3  11       79.24       86.91      4.55 o 
  -2   3  11        0.32       -1.02      2.36 o 
  -1   3  11        8.38        6.19      2.55 o 
   0   3  11        8.93        8.35      2.98 o 
   1   3  11       24.83       29.15      3.51 o 
  -5   4  11        5.75        4.99      3.79 o 
  -4   4  11        0.47       -2.84      2.76 o 
  -3   4  11        0.43        2.02      2.72 o 
  -2   4  11       12.24       15.70      3.02 o 
  -1   4  11        2.48        2.70      2.81 o 
   0   4  11       10.91        9.91      4.93 o 
   0 -10  12        0.06       -0.62      4.07 o 
   1 -10  12       15.33       30.32      5.99 o 
   2 -10  12       18.32       12.22      6.02 o 
  -2  -9  12       12.26       17.66      5.49 o 
  -1  -9  12        0.00       -3.00      3.64 o 
   0  -9  12        2.40        2.18      3.59 o 
   1  -9  12        0.15       -3.28      4.93 o 
   2  -9  12        9.98       18.43      5.13 o 
   3  -9  12        0.02       -0.54      3.58 o 
  -3  -8  12       19.76       21.67      3.57 o 
  -2  -8  12        6.52       12.41      3.97 o 
  -1  -8  12        2.42        2.49      3.50 o 
   0  -8  12        0.40        1.31      3.28 o 
   1  -8  12       15.92       11.92      3.66 o 
   2  -8  12        9.95        9.51      3.56 o 
   3  -8  12        0.31       -1.94      3.38 o 
   4  -8  12        0.65        5.46      4.09 o 
  -4  -7  12        0.48        0.91      3.47 o 
  -3  -7  12        0.98        0.26      2.67 o 
  -2  -7  12        5.77        6.59      3.73 o 
  -1  -7  12       15.40       14.43      2.98 o 
   0  -7  12       49.00       45.68      3.53 o 
   1  -7  12       10.16       14.96      3.82 o 
   2  -7  12        1.92        2.94      2.49 o 
   3  -7  12        4.82       16.64      6.63 o 
   4  -7  12       19.32       28.09      9.43 o 
  -5  -6  12        0.90        3.57      2.98 o 
  -4  -6  12        7.84        6.06      2.86 o 
  -3  -6  12       26.26       29.03      3.31 o 
  -2  -6  12       38.29       36.69      3.38 o 
  -1  -6  12        0.01        6.09      2.61 o 
   0  -6  12        1.50        1.58      2.93 o 
   1  -6  12       26.33       28.67      3.09 o 
   2  -6  12       13.01       18.04      2.72 o 
   3  -6  12        3.06        2.44      2.99 o 
   4  -6  12        9.72        6.98      3.90 o 
  -5  -5  12       15.37       18.39      3.31 o 
  -4  -5  12       11.49       13.09      3.62 o 
  -3  -5  12        4.83        5.44      2.62 o 
  -2  -5  12        0.22       -1.01      2.34 o 
  -1  -5  12      117.37      109.46      4.79 o 
   0  -5  12       39.02       38.76      3.24 o 
   1  -5  12        0.09        0.21      2.06 o 
   2  -5  12        9.06       13.89      2.91 o 
   3  -5  12       38.99       48.80      4.74 o 
   4  -5  12       23.42       31.53      4.62 o 
  -6  -4  12        9.58        7.71      3.22 o 
  -5  -4  12        3.77        2.25      2.86 o 
  -4  -4  12        0.11        2.42      2.57 o 
  -3  -4  12        0.04        3.47      2.58 o 
  -2  -4  12      274.96      253.72     10.29 o 
  -1  -4  12        0.01       -0.02      2.76 o 
   0  -4  12       15.74       17.95      2.84 o 
   1  -4  12        0.83        2.06      2.28 o 
   2  -4  12       40.33       48.17      3.61 o 
   3  -4  12        0.60        1.62      3.15 o 
   4  -4  12        9.36       10.76      3.85 o 
  -6  -3  12        4.14        8.14      3.23 o 
  -5  -3  12       20.96       24.22      3.40 o 
  -4  -3  12        2.29        2.69      3.02 o 
  -3  -3  12        2.70        4.53      2.88 o 
  -2  -3  12       48.40       48.50      4.77 o 
  -1  -3  12        1.68        2.51      2.81 o 
   0  -3  12        4.01        1.24      2.17 o 
   1  -3  12        0.68        1.75      2.19 o 
   2  -3  12        0.84        0.25      2.54 o 
   3  -3  12        3.61        5.59      3.39 o 
   4  -3  12       48.21       60.61      5.83 o 
  -6  -2  12        0.01       -0.03      3.40 o 
  -5  -2  12        7.35        3.38      3.26 o 
  -4  -2  12        0.10       -3.00      2.78 o 
  -3  -2  12      145.62      148.55      7.19 o 
  -2  -2  12        1.40        3.51      2.91 o 
  -1  -2  12       10.10        5.84      2.41 o 
   0  -2  12        3.55        1.93      2.21 o 
   1  -2  12      121.54      135.87      7.95 o 
   2  -2  12        8.10        8.40      5.48 o 
   3  -2  12        0.63       -3.28      3.32 o 
  -6  -1  12        2.14       -1.80      3.25 o 
  -5  -1  12        1.55       -4.10      3.01 o 
  -4  -1  12        0.60       -0.38      2.93 o 
  -3  -1  12        0.25       -1.33      5.44 o 
  -2  -1  12       32.58       37.42      5.91 o 
  -1  -1  12        6.25        5.27      3.05 o 
   0  -1  12        3.13       -0.54      2.55 o 
   1  -1  12        1.58        0.15      2.48 o 
   2  -1  12       13.82        9.90      3.71 o 
   3  -1  12       67.31       74.95      6.03 o 
  -6   0  12        0.57       -4.99      3.33 o 
  -5   0  12        0.00        0.88      3.20 o 
  -4   0  12        7.20       10.12      3.71 o 
  -3   0  12        2.01        5.48      3.26 o 
  -2   0  12       23.60       27.13      3.14 o 
  -1   0  12        9.35        8.71      3.63 o 
   0   0  12        0.49        0.37      3.45 o 
   1   0  12        1.13        0.25      2.88 o 
   2   0  12        1.24        9.38      3.91 o 
  -6   1  12        9.56       11.27      5.86 o 
  -5   1  12        5.73        8.56      3.55 o 
  -4   1  12        0.14        0.67      3.38 o 
  -3   1  12       99.69      109.44      6.51 o 
  -2   1  12       12.69       13.07      2.82 o 
  -1   1  12        9.29       13.43      2.78 o 
   0   1  12        0.34        0.34      2.57 o 
   1   1  12       11.41       11.15      3.59 o 
   2   1  12       39.74       46.72      5.45 o 
  -5   2  12        0.08       -1.95      3.54 o 
  -4   2  12       60.93       69.40      5.64 o 
  -3   2  12       36.98       35.44      4.53 o 
  -2   2  12        4.12        2.59      3.42 o 
  -1   2  12       11.23       11.01      2.93 o 
   0   2  12       44.13       55.99      4.39 o 
   1   2  12       28.81       34.03      3.79 o 
  -4   3  12        0.01        1.05      5.03 o 
  -3   3  12        3.73        6.91      2.94 o 
  -2   3  12        1.43        0.45      2.75 o 
  -1   3  12        3.11        0.62      3.05 o 
  -1  -9  13        2.35        6.11      7.23 o 
   0  -9  13        4.82        2.90      5.62 o 
   1  -9  13        1.70        0.35      3.91 o 
  -2  -8  13        2.66        1.73      3.93 o 
  -1  -8  13        0.30        3.18      3.67 o 
   0  -8  13        1.93       -2.93      3.57 o 
   1  -8  13        0.21       -0.54      3.33 o 
   2  -8  13        1.45        4.29      5.89 o 
  -3  -7  13        1.46        1.73      2.93 o 
  -2  -7  13        2.37        2.26      2.82 o 
  -1  -7  13        0.16        5.51      2.80 o 
   0  -7  13        2.66       -3.76      2.51 o 
   1  -7  13        1.93       -0.27      3.81 o 
   2  -7  13        8.32        8.92      3.74 o 
   3  -7  13       32.78       42.22      5.75 o 
  -4  -6  13        8.37       10.61      3.41 o 
  -3  -6  13        3.94        5.40      2.92 o 
  -2  -6  13       13.33       14.62      3.17 o 
  -1  -6  13        0.07        1.42      2.70 o 
   0  -6  13        4.40        8.96      2.90 o 
   1  -6  13       11.01       15.97      5.04 o 
   2  -6  13       64.97       79.33      4.63 o 
   3  -6  13        0.35       -6.65      7.99 o 
  -4  -5  13        0.53        3.75      3.75 o 
  -3  -5  13       11.88        7.03      3.64 o 
  -2  -5  13        1.81       -6.25      4.35 o 
  -1  -5  13        3.69        2.27      3.59 o 
   0  -5  13        8.16        4.86      3.24 o 
   1  -5  13        2.43        1.39      5.00 o 
   2  -5  13        8.48        4.56      2.99 o 
   3  -5  13        7.14       14.27      3.91 o 
  -5  -4  13        1.69        0.50      3.56 o 
  -4  -4  13       18.32       21.94      4.81 o 
  -3  -4  13        1.82        4.31      3.29 o 
  -2  -4  13        1.68        4.04      2.98 o 
  -1  -4  13        1.67       -1.87      5.23 o 
   0  -4  13       13.43       12.43      3.33 o 
   1  -4  13       20.33       21.14      3.14 o 
   2  -4  13        0.93       -3.85      3.58 o 
   3  -4  13        0.07        1.47      4.06 o 
  -5  -3  13        0.33        1.87      3.39 o 
  -4  -3  13       19.73       17.22      3.71 o 
  -3  -3  13        8.46        7.71      3.30 o 
  -2  -3  13       24.92       23.40      3.66 o 
  -1  -3  13        0.26       -1.53      2.80 o 
   0  -3  13       12.75       15.20      3.51 o 
   1  -3  13        0.00        0.21      2.57 o 
   2  -3  13       44.98       47.11      6.99 o 
   3  -3  13        2.75        7.69      3.87 o 
  -5  -2  13        3.04        3.32      3.63 o 
  -4  -2  13        5.18        6.89      4.56 o 
  -3  -2  13       29.69       27.10      6.11 o 
  -2  -2  13        2.25        1.39      3.01 o 
  -1  -2  13       20.22       14.67      3.43 o 
   0  -2  13        1.75       -0.91      2.35 o 
   1  -2  13        1.51       -1.74      3.35 o 
   2  -2  13        0.00       -2.08      3.44 o 
  -5  -1  13        1.67       -5.80      3.87 o 
  -4  -1  13        0.11       -0.31      3.23 o 
  -3  -1  13        0.91        5.93      3.50 o 
  -2  -1  13       62.74       61.01      8.68 o 
  -1  -1  13       12.15       11.32      3.39 o 
   0  -1  13        0.02       -0.61      2.44 o 
   1  -1  13       21.95       19.50      3.14 o 
   2  -1  13        4.35       -1.01      3.76 o 
  -5   0  13       12.92       12.58      4.29 o 
  -4   0  13        0.71        4.52      3.83 o 
  -3   0  13        0.12       -2.25      3.35 o 
  -2   0  13        6.36        2.46      5.19 o 
  -1   0  13       25.45       28.25      3.36 o 
   0   0  13       46.80       47.33      5.38 o 
   1   0  13        0.44       -0.58      2.95 o 
  -4   1  13       13.38       11.13      6.45 o 
  -3   1  13       51.98       49.03      5.14 o 
  -2   1  13       26.18       24.58      7.47 o 
  -1   1  13       14.27       16.63      5.05 o 
   0   1  13        1.36        0.49      2.89 o 
  -1  -7  14        2.01        5.19      3.55 o 
   0  -7  14        0.70        5.20      3.83 o 
   1  -7  14        3.10       -1.52      3.47 o 
  -2  -6  14        4.87       13.43      5.61 o 
  -1  -6  14        0.13        3.07      5.23 o 
   0  -6  14        1.98        1.38      5.53 o 
   1  -6  14       14.30       11.27      3.68 o 
  -3  -5  14        3.09        3.41      4.58 o 
  -2  -5  14        0.08       -1.46      3.48 o 
  -1  -5  14        0.00        1.78      3.34 o 
   0  -5  14       27.46       33.00      4.42 o 
   1  -5  14       15.17       16.25      4.13 o 
  -3  -4  14        6.79        6.30      3.78 o 
  -2  -4  14        2.04        2.46      3.47 o 
  -1  -4  14       15.17       17.06      3.76 o 
   0  -4  14        1.58       -1.85      6.79 o 
   1  -4  14        7.56       10.84      3.76 o 
  -4  -3  14        2.05        3.41      3.74 o 
  -3  -3  14        0.38        0.87      3.34 o 
  -2  -3  14        0.52        0.22      3.24 o 
  -1  -3  14        3.52        0.73      3.14 o 
   0  -3  14        2.27       12.75      3.68 o 
   1  -3  14        7.54       10.91      3.26 o 
  -4  -2  14        0.24        5.84      5.43 o 
  -3  -2  14        1.36       -0.48      3.38 o 
  -2  -2  14        1.70        6.54      3.47 o 
  -1  -2  14        0.28       -4.48      2.99 o 
   0  -2  14        0.32       -4.91      3.27 o 
  -3  -1  14        0.85       -1.64      7.32 o 
  -2  -1  14        2.02       -1.07      3.44 o 
  -1  -1  14        0.20       -1.53      3.37 o 
                                                 
